# Supplementary material for: Smartbins: Using Intelligent Harvest Baskets to Estimate the Stages of Berry Harvesting
Source: Sensors (Basel). 2019 Mar 19;19(6):1361. doi: 10.3390/s19061361 (PMC6471905; doi:10.3390/s19061361)
Supplement: Supplementary File 1 [file sensors-19-01361-s001.zip]

Archive with 9 entries (9 files):
- FINAL_HARVEST_DF.csv
- Testing-Different-ML-Algorithms-for-Harvest Stage-Prediction.ipynb
- lines_nodes.csv
- notebook.tex
- requirements.txt
- smartharvest.py
- smartharvest.pyc
- requirements_new.txt
- readme.txt
