# Supplementary material for: Smartbins: Using Intelligent Harvest Baskets to Estimate the Stages of Berry Harvesting
Source: Sensors (Basel). 2019 Mar 19;19(6):1361. doi: 10.3390/s19061361 (PMC6471905; doi:10.3390/s19061361)
Supplement: Supplementary File 1 [file sensors-19-01361-s001.zip › FINAL_HARVEST_DF.csv]

	base_time	id_device	imu_mean	weight_slope	weight_mean	temperature_mean	stage
0	149	1	2.3242921481188525	0.9911815396145864	143.50818840699438	18.176911544227885	1.0
1	198	1	2.431447380245897	1.3712273042625653	203.20733739503032	17.94352823588206	1.0
2	248	1	2.3593435515093835	1.3325670686660966	268.2024967391723	17.804347826086957	1.0
3	298	1	2.4077296780430744	1.3084329406113386	349.7422251978946	17.660669665167415	1.0
4	347	1	2.6252313066215947	1.3651504303608335	416.92568425897264	17.41079460269865	1.0
5	397	1	2.6072018443059592	1.1610019537818876	487.54103781841707	17.226886556721638	1.0
6	447	1	2.881203739368836	1.2811593517904711	550.2543577277006	16.977011494252874	1.0
7	496	1	2.918551017681546	1.3660667843618883	600.0001843831318	16.7736131934033	1.0
8	546	1	2.683150053191137	1.4573745977472399	667.2970007569287	16.735882058970514	1.0
9	596	1	2.7459514131191134	1.4578468719412165	734.9862921917097	16.740129935032485	1.0
10	645	1	2.4497938594870092	1.64384261957636	811.7459621890061	16.865067466266865	1.0
11	695	1	2.343781865279645	1.5245236828074389	885.0486496090718	16.962268865567218	1.0
12	745	1	2.2718440061287684	1.742157758057948	963.1032950223499	16.91329335332334	1.0
13	794	1	2.0426127889910726	1.4623321836305891	1031.9914791047217	16.863818090954524	1.0
14	844	1	1.9996646436630703	1.11286370512307	1088.6842204197378	16.849075462268864	1.0
15	894	1	1.889359903056845	1.306486082983375	1150.7939202416042	16.849075462268864	1.0
16	943	1	1.9652438260497365	0.8327728703269861	1205.6363720391842	16.93553223388306	1.0
17	993	1	2.043292800385997	0.8211496432609772	1250.278329929429	16.985007496251875	1.0
18	1043	1	2.088219246674591	1.144426896275847	1310.1514934913953	17.00624687656172	1.0
19	1092	1	2.1893987529201584	1.1323965140929224	1367.4913621291896	17.131184407796102	1.0
20	1142	1	2.1962049088043005	1.3936056335514815	1429.9524004169455	17.150924537731136	1.0
21	1192	1	2.1458921638100072	1.4662532311711438	1505.0326034874277	17.2263868065967	1.0
22	1241	1	2.1845714970866545	0.895181400714612	1561.6794453755394	17.326836581709145	1.0
23	1291	1	2.141339108302289	1.160152394493291	1613.7702183886497	17.424537731134432	1.0
24	1341	1	1.9412201558092854	0.9940450426584554	1686.6954328298236	17.60494752623688	1.0
25	1390	1	1.9439833683277623	0.8803750492238844	1734.461803597483	17.654422788605697	1.0
26	1440	1	1.7655261061310232	1.0564355903212765	1781.1528926480703	17.7736131934033	1.0
27	1490	1	1.544652211880715	0.923636603905259	1830.7585785449396	17.800599700149924	1.0
28	1539	1	1.6586720678059572	0.6882541985290596	1853.4427300005966	17.86056971514243	1.0
29	1589	1	1.7885558340511893	1.025954762496718	1902.9214094438166	18.110444777611196	1.0
30	1639	1	1.8580979520229286	0.8041729796624862	1949.1125256729567	18.2263868065967	1.0
31	1688	1	1.887102491447953	1.4601491706922098	2006.8364667690114	18.264117941029486	1.0
32	1738	1	1.9493962334703148	0.9222379583247013	2063.7493830947487	18.253873063468266	1.0
33	1788	1	1.8888087155731166	0.41030956126176055	2092.9226905473956	18.059720139930036	1.0
34	1837	1	1.8076582751009196	0.7393633730314422	2145.8509269562633	17.843578210894552	1.0
35	1887	1	1.872963724865279	0.16463023066318277	2188.0595902336327	17.680909545227387	1.0
36	1937	1	1.811543674951492	0.7925979817544293	2226.255573698537	17.555972013993003	1.0
37	1986	1	1.7447697890726332	1.4664703716624914	2298.8650188561687	17.5	1.0
38	2036	1	1.8019485091122451	1.7562889013373668	2364.6753432100436	17.5	1.0
39	2086	1	1.7796453987168137	1.5133586327419557	2397.3243852438895	17.5	1.0
40	2135	1	1.7024404967890794	1.5516135709911871	2450.864345019632	17.500499750124938	1.0
41	2185	1	1.830294359551379	1.4647195269491249	2486.727417316737	17.61319340329835	1.0
42	2235	1	1.9709246362396395	0.47792684070801544	2525.3139194657583	17.71264367816092	1.0
43	2284	1	2.1732736568006055	0.4154941957414146	2585.383345701371	17.837581209395303	1.0
44	2334	1	2.420776261476783	0.5711296884468737	2625.9254129523647	17.839330334832585	1.0
45	2384	1	2.465584932220917	0.2950177591816871	2665.392543306689	17.7263868065967	1.0
46	2433	1	2.4718838640833645	1.0484536646805098	2693.2225645682192	17.6271864067966	1.0
47	2483	1	2.2334421654057572	2.580352838822398	2749.7880192630087	17.50224887556222	1.0
48	2533	1	2.1071426137337426	1.5411627423002774	2830.3239444005835	17.5	1.0
49	2582	1	2.0233929136878337	1.7586039009189849	2918.789620522752	17.5	1.0
50	2632	1	2.1543057912365313	1.010788987213319	3007.200870096816	17.5	1.0
51	2682	1	2.2458177081197883	-0.1979083496488546	3045.797297805338	17.646176911544227	1.0
52	2731	1	1.8286764693336712	-0.040681294731037695	3061.967882853016	17.792353823088455	1.0
53	2781	1	1.42901820427568	-0.38342185427363834	3047.94840002136	17.80184907546227	1.0
54	2831	1	0.8128583007184288	0.06556754023336518	3023.8567802825955	17.80184907546227	2.0
55	2880	1	0.43844958689291375	-0.5120489699578172	3015.8816638638036	17.630434782608695	2.0
56	2930	1	0.4336449926076792	-0.04323744010239898	2996.7408533395014	17.3968015992004	2.0
57	2980	1	0.4326352344982994	-0.09633774300562625	2992.136286911647	17.262118940529735	2.0
58	3029	1	0.4325392147106489	-0.09527670153071967	2987.293008981853	17.13718140929535	2.0
59	3079	1	0.4310943695859391	-0.16123007502768877	2979.676596775881	17.037731134432782	2.0
60	3129	1	0.4307100362017872	-0.15911572671373417	2971.9028794179812	17.0	2.0
61	3178	1	0.4301185153078357	-0.14336117200712345	2964.5970330598957	17.0	2.0
62	3228	1	0.42957473195288154	-0.13448700694427537	2957.5574455225674	17.0	2.0
63	3278	1	0.43005236572000355	-0.06649324379424548	2953.7948203665296	17.0	2.0
64	3327	1	0.4346163260198796	-0.02235421470994152	2951.6739641678923	17.0	2.0
65	3377	1	0.4382205102726321	-0.009742289905948743	2951.035385517591	17.0	2.0
66	3427	1	0.4279704348216188	-0.0231616524101874	2950.377568762337	17.0	2.0
67	3476	1	0.41722818948555174	-0.013070101804518673	2949.7030976605615	17.0	2.0
68	3526	1	0.4016871921328807	-0.04456374194603048	2948.1487670156303	17.0	2.0
69	3576	1	0.3876656415591657	-0.06005140921766417	2945.427418059059	17.0	2.0
70	3625	1	0.3866873437401469	-0.04485311689373321	2942.819512620307	17.0	2.0
71	3675	1	0.38630226096784576	-0.049555459793883046	2940.313815301262	17.0	2.0
72	3725	1	0.38635027097962	-0.0487596786877038	2937.8471832603104	17.0	2.0
73	3774	1	0.38613659863004535	-0.0487596786877038	2935.2993939063053	17.0	2.0
74	3824	1	0.38671791872945305	-0.04873556410872827	2932.8015795647934	17.0	2.0
75	3874	1	0.3868563171845739	-0.04866322037180445	2930.315651948822	17.0	2.0
76	3923	1	0.387006840758018	-0.04885661055273908	2927.9734641543632	17.0	2.0
77	3973	1	0.3866680286438749	-0.046951085264568565	2925.752325083266	17.0	2.0
78	4023	1	0.3864177045936692	-0.04205582573261993	2923.4934209943426	17.0	2.0
79	4072	1	0.3856248907302874	-0.026008605518938747	2921.7215086754663	17.0	2.0
80	4122	1	0.3838193987423596	-0.020569735865781806	2920.403198017666	17.0	2.0
81	4172	1	0.38286791007372634	-0.015578018017931485	2919.4061929265363	17.0	2.0
82	4221	1	0.38002760931495966	-0.02082136044790804	2918.5349036071325	17.0	2.0
83	4271	1	0.3779949803322611	-0.034724993724180184	2917.3643413080235	17.0	2.0
84	4321	1	0.37762789548165315	-0.04159764873209163	2915.550188489847	17.0	2.0
85	4370	1	0.3764797428548024	-0.04538236269120913	2913.450423805826	17.0	2.0
86	4420	1	0.3764632181323854	-0.03725702451656844	2911.2734337191728	17.0	2.0
87	4470	1	0.37631209065238147	-0.03527962904060986	2909.417117028453	17.0	2.0
88	4519	1	0.3761050538973359	-0.029781505034280713	2907.813225634428	17.0	2.0
89	4569	1	0.3766289328084414	-0.028503432348600026	2906.3261253896294	17.0	2.0
90	4619	1	0.37652714955151045	-0.023174110395096186	2904.994225455552	17.0	2.0
91	4668	1	0.3766120472386022	-0.021244944077084122	2903.863506675029	17.0	2.0
92	4718	1	0.37551437206725136	-0.021183261266816897	2902.857924176388	17.0	2.0
93	4768	1	0.37382325340172246	-0.015963851281533426	2901.9759550028534	17.0	2.0
94	4817	1	0.3726148875362031	-0.02445218308077698	2901.161508368959	17.0	2.0
95	4867	1	0.3724666432632227	-0.027046054533145875	2899.973829568206	17.0	2.0
96	4917	1	0.3720758802796307	-0.027466505452668728	2898.647331820434	17.0	2.0
97	4966	1	0.37200389382869287	-0.02910629682297611	2897.183806276067	17.0	2.0
98	5016	1	0.3717760250983461	-0.035031999270408495	2895.6818524135156	17.0	2.0
99	5066	1	0.3713361536062524	-0.033688066828251144	2893.9788012079252	17.0	2.0
100	5115	1	0.3713687592185038	-0.03219296293179193	2892.2542921160407	17.0	2.0
101	5165	1	0.3716610511820193	-0.028889265612199712	2890.755048924986	17.0	2.0
102	5215	1	0.37307683985591533	-0.025127391292081473	2889.3170688254336	17.0	2.0
103	5264	1	0.3739372998530962	-0.025079162134130768	2887.994742446697	17.0	2.0
104	5314	1	0.3756100555403864	-0.028431088611673795	2886.67745667176	17.0	2.0
105	5364	1	0.3758709050350223	-0.03404280369872306	2885.080653252674	17.0	2.0
106	5413	1	0.3745350020290562	-0.029516244665553498	2883.502173206641	17.0	2.0
107	5463	1	0.37418651978622425	-0.027587078347543613	2882.0713768654728	17.0	2.0
108	5513	1	0.3732753377262394	-0.02687716748431948	2880.769569695268	17.0	2.0
109	5562	1	0.3731296664174166	-0.02153431902478675	2879.659094745871	17.0	2.0
110	5612	1	0.3730410809726362	-0.02394577692229796	2878.5290248981887	17.0	2.0
111	5662	1	0.3730006449907738	-0.028107630268611423	2877.2483810801837	17.0	2.0
112	5711	1	0.37203884558689376	-0.026309005661862925	2875.9469402816558	17.0	2.0
113	5761	1	0.3720118005297169	-0.02688775555726589	2874.559792456431	17.0	2.0
114	5811	1	0.37264414974996846	-0.029000318955255403	2873.217775395963	17.0	2.0
115	5860	1	0.37236438236152025	-0.02028036091808147	2871.9632110154794	17.0	2.0
116	5910	1	0.3727608949880897	-0.022185412657115943	2870.802883177482	17.0	2.0
117	5960	1	0.3724204070274028	-0.02066619418168116	2869.737752111008	17.0	2.0
118	6009	1	0.3714319283478784	-0.020425048391931638	2868.685853527477	17.0	2.0
119	6059	1	0.37076465368677725	-0.02346348534279663	2867.6541365158346	17.0	2.0
120	6109	1	0.3702139280908203	-0.02570614118748226	2866.4380818694626	17.0	2.0
121	6159	1	0.3697985679448319	-0.03187139878526764	2865.0212196249745	17.0	2.0
122	6208	1	0.37063876444115856	-0.028865151033226594	2863.5551989218616	17.0	2.0
123	6258	1	0.37062975371432944	-0.03339869188054867	2861.9738477670603	17.0	2.0
124	6308	1	0.370478231640395	-0.031051090262408633	2860.425834040335	17.0	2.0
125	6357	1	0.3705438954674891	-0.025416766239784214	2859.049473825617	17.0	2.0
126	6407	1	0.3692627643959697	-0.022860620868418256	2857.8273872167897	17.0	2.0
127	6457	1	0.3692685770156422	-0.019928671761266253	2856.786915598262	17.0	2.0
128	6506	1	0.36968474025585185	-0.014420518227125591	2855.9675576682193	17.0	2.0
129	6556	1	0.36963888589322297	-0.016229111650258428	2855.2051262341997	17.0	2.0
130	6606	1	0.37024103485289395	-0.021496908643203864	2854.2197516478946	17.0	2.0
131	6655	1	0.4032125476617606	-0.023969891501273367	2853.147946869881	17.0	2.0
132	6705	1	0.39956838110379345	0.07798654840555695	2874.950991203009	17.0	2.0
133	6755	1	0.38396349363450194	0.3251850974795675	2887.4977556741514	17.0	3.0
134	6804	1	0.7746949683473667	0.3357472830706733	2903.4516665960264	17.0	3.0
135	6854	1	0.885940998398764	0.619841137976628	2932.7754258951018	17.0	3.0
136	6904	1	0.9983025232953431	0.26798531615057103	2931.743103053169	17.0	3.0
137	6953	1	1.046695447610345	0.1271719477646835	2944.630152580634	17.0	3.0
138	7003	1	0.7115333500546825	0.027514734610617386	2949.7464396694804	17.0	3.0
139	7053	1	0.6596593446593787	0.05013420968928612	2941.689435588866	17.0	3.0
140	7102	1	0.6429610656825895	0.7942757906205898	2941.177731689977	17.0	3.0
141	7152	1	0.70145435740344	0.814735165253593	2974.9424233738428	16.1584207896052	3.0
142	7202	1	0.7459393278995703	0.8596123967263016	3015.1940033816345	14.039230384807595	4.0
143	7251	1	0.7430425503730791	0.555421250140537	3055.2914965612545	11.390304847576212	4.0
144	7301	1	0.7799318268701196	0.00554635316428013	3094.573932487518	8.412293853073463	4.0
145	7351	1	0.709955642531063	-0.6906174272686222	3085.6810478325765	6.025237381309346	4.0
146	7400	1	0.6292676154669524	-0.9778077592500616	3038.18450142442	5.235632183908046	4.0
147	7450	1	0.5303585208554095	-0.6430152483717243	2989.953916189965	5.409045477261369	5.0
148	7500	1	0.41926872236171975	-0.6155969720770063	2957.600287062985	6.2368815592203894	5.0
149	7549	1	2.01342512303409	-0.7026023730192557	2923.899255451335	7.484257871064468	5.0
150	7599	1	1.9690532363379438	-14.274239191061993	2565.856063343508	8.44352823588206	5.0
151	7649	1	2.2321314964694805	-14.645965425963553	1854.6180048452056	9.044727636181909	5.0
152	7698	1	2.50490635935138	-14.4753306651355	1130.774983854503	9.35832083958021	5.0
153	7748	1	1.062819991438794	-13.96476340613334	415.06857256565786	9.544727636181909	5.0
154	7798	1	1.1065157348831212	0.006800311270985409	60.55865933827529	10.046476761619191	5.0
155	7847	1	0.9243603289118821	0.05360670906170396	62.847052755366455	10.875812093953023	6.0
156	7897	1	1.0585968818458762	-0.10130810257330813	59.928990942956894	11.964267866066967	6.0
157	7947	1	1.1225100201638905	0.013817653752746966	59.74648277203037	13.418290854572714	6.0
158	7996	1	1.2380114206111736	0.03884858672892713	60.982366986128405	14.835832083958021	6.0
159	8046	1	1.1593631357188252	-0.016116649802088535	59.7540664262981	16.04597701149425	6.0
160	8096	1	0.9473076916058375	-0.03351926477542458	61.622480566137625	17.044477761119442	6.0
161	8145	1	1.1529999400482207	0.011478539592159753	62.589996329099456	17.759370314842577	6.0
162	8195	1	1.3572020033631857	-0.06354191559945621	60.49112243111793	18.36581709145427	6.0
163	8245	1	1.6029570981972647	-0.13834533958029552	59.3409883462677	19.097451274362818	6.0
164	8294	1	1.4408672200239592	-0.015457445123055403	56.15063335605796	20.168915542228884	6.0
165	8344	1	1.0493468651145101	-0.030866661088160913	54.662651903564274	21.20214892553723	6.0
166	8394	1	0.7692184924483934	-0.03541802681057765	53.420999131483626	22.173413293353324	6.0
167	8443	1	0.587245555916551	0.08237540177902863	52.42102235896907	22.902548725637182	6.0
168	8493	1	0.6136586205843333	-0.015553903438956112	52.78039705590426	23.205897051474263	6.0
169	8543	1	0.6523245652850248	-0.023523553229096203	51.6874552661379	23.41504247876062	6.0
170	8592	1	0.6642326379739757	-0.025272078765931533	50.498734820419216	23.368815592203898	6.0
171	8642	1	1.3608694167786353	-0.022908850026369432	49.317897352234276	23.138680659670165	6.0
172	8692	1	1.9796424280059037	-0.02429560830943574	48.16250954541895	22.8888055972014	6.0
173	8741	1	2.745295880241758	-0.015939736702557942	47.492250520642884	22.644927536231883	6.0
174	8791	1	3.8711913940927056	0.09226237915883094	45.34574590998702	22.63943028485757	6.0
175	8841	1	4.649728614753456	-0.5488105285151296	34.32646637869373	23.22313843078461	6.0
176	8890	1	4.69775808117416	-0.4536916888380109	11.717749175244675	23.759370314842577	1.0
177	8940	1	4.469033549325818	-0.07171675787202383	8.919792619262964	24.308595702148924	1.0
178	8990	1	3.5459275559861485	0.1454109112200067	13.562047438187951	25.274112943528237	1.0
179	9039	1	2.6085136663656843	1.0157301810112604	46.50911247778123	26.092203898050975	1.0
180	9089	1	2.1923137928814	0.939793371818599	96.3962484498048	27.21264367816092	1.0
181	9139	1	2.2711069314309653	0.8617827088340594	133.56392958288464	28.382808595702148	1.0
182	9188	1	2.752940996504743	0.8854265435431812	178.4948062624174	28.54047976011994	1.0
183	9238	1	2.830260499510832	1.0368545521934798	219.22815544791095	28.023988005997	1.0
184	9288	1	3.075282869914446	1.4128972967315772	276.3366160714563	27.21064467766117	1.0
185	9337	1	2.5681170430753535	1.4495816667800596	343.1169441632801	26.15992003998001	1.0
186	9387	1	2.157506829211814	1.3323063737967202	410.55103497604335	25.63543228385807	1.0
187	9437	1	1.735228099207531	1.2668352918792423	478.83591984553965	25.347076461769117	1.0
188	9486	1	1.4054379938761956	1.129878483355697	540.7210146723476	25.003498250874564	1.0
189	9536	1	1.7051656806182343	1.2466031601191234	599.1296565421172	24.78185907046477	1.0
190	9586	1	1.883437848418106	0.9934724246172196	655.3944374243163	24.41304347826087	1.0
191	9635	1	2.063459917034657	1.2282431259352098	710.0912576773426	24.04622688655672	1.0
192	9685	1	2.327960047406439	1.2803394561053243	769.384993655544	23.796351824087957	1.0
193	9735	1	2.390667743747098	0.973626126120691	824.23447356341	23.598700649675163	1.0
194	9784	1	2.4682820180033205	0.902512232723046	870.289582089645	23.684657671164416	1.0
195	9834	1	2.7266094778548178	0.6128961392317946	905.9237654771082	23.88705647176412	1.0
196	9884	1	2.6904889062266797	1.1006617281616522	937.8692709227562	24.011994002998502	1.0
197	9933	1	2.5936147842144344	1.0319834072404948	994.0988226538384	24.061469265367318	1.0
198	9983	1	2.569488773589418	1.0517079064713257	1060.6125399207442	23.964517741129434	1.0
199	10033	1	2.4461606758879277	1.2049090530711202	1118.3383487939786	23.98125937031484	1.0
200	10082	1	2.538786981073249	1.1011199051621803	1166.1550513674645	24.106196901549225	1.0
201	10132	1	2.5046840579453105	1.1945139696128866	1221.1114303892616	24.306596701649177	1.0
202	10182	1	2.3533954167020665	1.4219643784262241	1276.7498545887577	24.469265367316343	1.0
203	10231	1	2.5218005384147233	1.3261812707370257	1343.514929166945	24.5	1.0
204	10281	1	2.7014973760718592	1.0283773670123142	1402.5959229297669	24.5	1.0
205	10331	1	2.894378507322922	0.9844535720805223	1445.976973180875	24.410544727636182	1.0
206	10380	1	3.324067868735183	0.9238777496950077	1495.0571264439652	24.222138930534733	1.0
207	10430	1	3.243642646588267	0.7457192402267877	1551.2772746353226	24.009745127436283	1.0
208	10480	1	3.3696634386912123	1.8329973770572374	1631.4841716659641	23.873313343328334	1.0
209	10529	1	3.548581447945748	1.508101654525373	1702.1328530751396	23.71264367816092	1.0
210	10579	1	3.4511339642106695	1.6351854857242993	1766.4744604219215	23.650924537731136	1.0
211	10629	1	3.454732162818634	2.3403643424430958	1830.3591400274947	23.613693153423288	1.0
212	10678	1	3.1318609671505455	0.6633920676057021	1909.1434733040765	23.5	1.0
213	10728	1	2.951867589911978	1.3230704900492467	1991.376628408364	23.5	1.0
214	10778	1	2.912533827998883	1.6873022513608635	2045.260369336175	23.5	1.0
215	10827	1	3.1408275868640914	0.8316394851151523	2130.5953156627247	23.5	1.0
216	10877	1	2.939275908663085	-0.05006186595236127	2145.2586045261987	23.5	1.0
217	10927	1	2.814297442299013	1.5940283469673413	2210.464674227333	23.5	1.0
218	10976	1	2.4371043460078274	1.5738379968115657	2325.4096191003687	23.537731134432782	1.0
219	11026	1	1.9102525482527777	1.5682192999103761	2395.1907730849475	23.537731134432782	1.0
220	11076	1	2.1098052014925512	2.7223385934410986	2502.8155663423677	23.65392303848076	1.0
221	11125	1	2.2168768812258612	0.7117176838718529	2544.7141331107327	23.903798100949526	1.0
222	11175	1	2.3601473045023944	0.7873892326958049	2562.0423640599442	24.09095452273863	1.0
223	11225	1	2.3474751280769732	1.493078271823869	2619.7017638760876	24.363818090954524	1.0
224	11274	1	2.2224496430677556	1.9326870465404076	2713.1889996544614	24.71014492753623	1.0
225	11324	1	2.1225439367711783	2.178993356192358	2820.6703212840157	24.899800099950024	1.0
226	11374	1	2.0390332844050194	1.7138713569201187	2929.8967933378785	24.939780109945026	1.0
227	11423	1	2.1162413133735583	2.1017269424543876	3016.044783070851	24.871564217891056	1.0
228	11473	1	1.7830971696401807	1.6197521551802179	3087.270827930548	24.840829585207395	1.0
229	11523	1	1.3396065279390885	0.7449958028575266	3134.630365698799	24.88680659670165	1.0
230	11572	1	1.0033135608466304	0.4854537584847639	3164.9611873507424	24.91504247876062	2.0
231	11622	1	0.6406637530638409	-0.6117627540199624	3176.0674741690013	24.867816091954023	2.0
232	11672	1	0.5221639882600293	-0.6673468585576234	3160.728651007511	24.56246876561719	2.0
233	11721	1	0.43013825769019215	0.19962449171030133	3162.4560503648518	24.201149425287355	2.0
234	11771	1	0.33658223175746343	0.11946362424277228	3172.9005454148823	24.047226386806596	2.0
235	11821	1	0.24138278740770777	0.12001825955919873	3178.995193347265	24.13993003498251	2.0
236	11870	1	0.23959863397919476	0.12314278531416199	3184.939439719527	24.264867566216893	2.0
237	11920	1	0.2384747236757014	-0.24049469611893015	3179.3504685127486	24.389805097451273	2.0
238	11970	1	0.24010379246816332	-0.10839503249318867	3168.383189813814	24.5	2.0
239	12019	1	0.2417500321489438	-0.09300993110705906	3163.232561965304	24.5	2.0
240	12069	1	0.3070039848640324	-0.2942702072334599	3148.387955040209	24.5	2.0
241	12119	1	0.4148632505407957	-0.27980145984838084	3134.039257323902	24.5	2.0
242	12168	1	0.5008242998443226	0.34703290603103387	3140.1306318570473	24.5	3.0
243	12218	1	0.5819865313033247	0.18633066829570125	3150.855207278967	24.5	3.0
244	12268	1	0.7090188571278675	0.3731248804821171	3169.8492631978215	24.5	3.0
245	12317	1	0.9070114897542069	0.330200929906397	3187.5544786303544	24.5	3.0
246	12367	1	1.289816535111411	-0.33596459355401526	3191.1478927522344	24.45727136431784	3.0
247	12417	1	1.4472419963080123	-0.62743723035379	3166.9728600002827	24.332333833083457	3.0
248	12466	1	1.4065184322965956	-0.7506627289166884	3138.414111104486	24.207396301849077	3.0
249	12516	1	1.2493224020470608	-0.3350477781461127	3119.33748027759	24.082458770614693	3.0
250	12566	1	0.9550399687940184	-0.27767937689857	3095.611410873385	24.0	3.0
251	12615	1	1.0086290183057076	0.1918073611681501	3096.2188575094347	23.89855072463768	3.0
252	12665	1	1.2934901551393758	0.04610707500044057	3096.614297068045	23.7736131934033	3.0
253	12715	1	1.649850817927104	0.05471597969456106	3087.197196801695	23.648675662168916	3.0
254	12764	1	1.7174609460665446	0.033374577301573415	3083.1004646215465	23.523738130934532	3.0
255	12814	1	1.577328476006911	-0.13197909073086225	3071.53176406526	23.5	3.0
256	12864	1	1.2469117311953883	-0.053971475459989315	3060.6617965574	23.5	3.0
257	12913	1	0.8420568691783082	-0.3189876506829642	3056.4724968612963	23.5	3.0
258	12963	1	0.7643328582855164	-0.29458369676013296	3045.5945027007338	23.5	3.0
259	13013	1	0.7788533414275348	-0.17846535716474315	3040.9844047789234	23.5	3.0
260	13062	1	0.8398081542042979	0.3756327966955334	3050.0511387813517	23.126436781609197	4.0
261	13112	1	0.9105476117420794	0.4032439896220488	3062.7971064779063	21.32583708145927	4.0
262	13162	1	0.9145119911803952	0.4069695342239954	3080.7796652703837	18.63968015992004	4.0
263	13211	1	0.8780951942449065	0.3575709770431643	3105.2180402371882	15.30134932533733	4.0
264	13261	1	0.7610767418982992	-0.01121327922343268	3118.3408607148267	11.918290854572714	4.0
265	13311	1	0.6407783197280857	-0.38385613525632756	3109.374677778504	10.269615192403798	4.0
266	13360	1	0.5190048439197654	-0.17068298998594061	3097.625676859702	9.970514742628685	2.0
267	13410	1	0.43781536550065453	-0.11237393802408546	3087.0654706187875	10.497251374312844	2.0
268	13460	1	0.43670704357075585	-0.08987503584029159	3079.305443109782	11.57696151924038	2.0
269	13509	1	0.43396219168860395	0.1260227897240059	3084.6907116638135	12.402298850574713	2.0
270	13559	1	0.43389271823951875	-0.09648243047947598	3087.6130190774284	12.78510744627686	2.0
271	13609	1	0.4322780625696475	-0.07714253814142642	3083.2524561868568	13.09720139930035	2.0
272	13659	1	0.43248819322541665	-0.07561314443075924	3079.4303207763637	13.272613693153422	2.0
273	13708	1	0.43206845953860984	-0.06513347781181439	3076.033147776855	13.397551224387806	2.0
274	13758	1	0.430532479884501	-0.059587124647536564	3072.975689922169	13.5	2.0
275	13808	1	0.4302815496993116	-0.05959300151370985	3070.1392906804863	13.5	2.0
276	13857	1	0.4288539702894554	-0.052111605165244296	3067.6423264170503	13.59320339830085	2.0
277	13907	1	0.4278817619792142	-0.04757806431792224	3065.0812997909293	13.680409795102449	2.0
278	13957	1	0.4278653310945469	-0.05180007054653208	3062.5688832632086	13.80534732633683	2.0
279	14006	1	0.42752703915953943	-0.049386657741057355	3060.0557148354433	13.930284857571214	2.0
280	14056	1	0.42624356847264633	-0.04598650210556581	3057.616845626061	13.962268865567216	2.0
281	14106	1	0.42595228530568513	-0.052041337759138745	3055.3157369566297	14.0	2.0
282	14155	1	0.42564101594558024	-0.04673405405379435	3052.997504601796	14.0	2.0
283	14205	1	0.4252230966961487	-0.04502191894655858	3050.730954599366	14.0	2.0
284	14255	1	0.4256027475916706	-0.04798801216050006	3048.419673728062	14.0	2.0
285	14304	1	0.4246149322215192	-0.045359523052212025	3045.948429714228	14.0	2.0
286	14354	1	0.42290498851193675	-0.04584181463171335	3043.6827704978373	14.0	2.0
287	14404	1	0.4216332599321109	-0.04350270047112649	3041.428523878933	14.0	2.0
288	14453	1	0.42061081590788957	-0.04892899071651936	3039.0459322327342	14.0	2.0
289	14503	1	0.41973766513104716	-0.043599158787027734	3036.855510912488	14.0	2.0
290	14553	1	0.41995871778665084	-0.04034369062538443	3034.6831759012684	14.0	2.0
291	14602	1	0.42079360515221564	-0.04429666023448464	3032.542099817365	14.0	2.0
292	14652	1	0.42046852798442974	-0.03631655593653874	3030.6314691240877	14.0	2.0
293	14702	1	0.42092252175063594	-0.041501190416190374	3028.6697331736627	14.066466766616692	2.0
294	14751	1	0.420776532583781	-0.043910632694312605	3026.663034079511	14.191404297851074	2.0
295	14801	1	0.41923997408905905	-0.041235930047462774	3024.6098752253006	14.278610694652674	2.0
296	14851	1	0.41841431302455795	-0.043116867207524515	3022.4303780069713	14.32808595702149	2.0
297	14900	1	0.4174185242096334	-0.04461030761086942	3020.43156428494	14.38680659670165	2.0
298	14950	1	0.41640323803660945	-0.03930676372945519	3018.31497044961	14.337081459270365	2.0
299	15000	1	0.41540312100860743	-0.037353482832470246	3016.3545682836593	14.273613193403298	2.0
300	15049	1	0.41545477225373945	-0.036051295567813814	3014.568654819692	14.349075462268866	2.0
301	15099	1	0.4147038854283303	-0.033061087774897364	3012.658594037912	14.311344327836082	2.0
302	15149	1	0.4137891796936932	-0.03414624382877737	3010.993236012564	14.339580209895052	2.0
303	15198	1	0.41359487210398854	-0.03636478509448956	3009.2500036517436	14.316091954022989	2.0
304	15248	1	0.4120951855307945	-0.034621845008977685	3007.45906634608	14.191154422788605	2.0
305	15298	1	0.41207394812022513	-0.03363983767030063	3005.7365016581316	14.122688655672164	2.0
306	15347	1	0.41163560757925294	-0.033519264775425564	3003.9968659656756	14.14367816091954	2.0
307	15397	1	0.4114872193434714	-0.03527326648301271	3002.352989772483	14.268615692153922	2.0
308	15447	1	0.41105708651829687	-0.035906608093961685	3000.6139503319737	14.318090954522738	2.0
309	15496	1	0.4102127609159848	-0.03238587956359505	2998.9126040717065	14.38680659670165	2.0
310	15546	1	0.41005372948559454	-0.03638309566100246	2997.2701119492963	14.38680659670165	2.0
311	15596	1	0.40894369368677463	-0.03178301508921697	2995.547750801168	14.349075462268866	2.0
312	15645	1	0.409002762801928	-0.03245822330051899	2993.9424011041915	14.39905047476262	2.0
313	15695	1	0.40831964207386917	-0.03069785903533498	2992.3285554156314	14.387306346826586	2.0
314	15745	1	0.40763289741470565	-0.03281994198514586	2990.6928543394806	14.262368815592204	2.0
315	15794	1	0.4072951750845675	-0.03291640030104719	2989.0832805925743	14.175162418790604	2.0
316	15844	1	0.40623098582379563	-0.027104786768040123	2987.6146402122376	14.075462268865568	2.0
317	15894	1	0.4065451257369426	-0.030254908460805946	2986.2323174780604	14.0	2.0
318	15943	1	0.4064714784152969	-0.021920152288388624	2984.969170900894	14.0	2.0
319	15993	1	0.4065873065059009	-0.02360817281664691	2983.788548945461	14.0	2.0
320	16043	1	0.40690286400795345	-0.02610511240398227	2982.618898983666	14.0	2.0
321	16092	1	0.4057102857413679	-0.024958589239253603	2981.399614040608	14.0	2.0
322	16142	1	0.4048717938309744	-0.027008328452140774	2980.044498594019	14.0	2.0
323	16192	1	0.40630493326941775	-0.027214941581969732	2978.729626561899	14.0792103948026	2.0
324	16241	1	0.4326840654647072	-0.029347442612727783	2977.2968211629695	14.166416791604197	2.0
325	16291	1	0.4693219772443027	1.0612826206952815	2988.267097883737	14.188655672163918	2.0
326	16341	1	0.5042337792719006	0.6693235012118774	3033.382403192271	14.188655672163918	2.0
327	16390	1	0.5364617033283919	0.48530590187440376	3059.8552352956253	14.109695152423788	2.0
328	16440	1	0.5473701339205309	0.4939148065685243	3084.1726645062713	13.922288855572214	2.0
329	16490	1	0.5457203922274196	-0.5913859347859785	3096.5178886359413	13.774862568715642	2.0
330	16539	1	0.8581793512015109	-0.8013033447644587	3053.8654438952067	13.649925037481259	2.0
331	16589	1	1.8452340948584633	-0.6042631199586938	3021.1839216951184	13.524987506246877	2.0
332	16639	1	1.7997196768602404	-0.09891800295596488	2987.2610675974906	13.428285857071463	5.0
333	16688	1	1.7653704778290655	-15.131941800558018	2551.6411679162816	13.295352323838081	5.0
334	16738	1	1.6263767223986885	-14.522715812821621	1821.4791190892338	13.045477261369316	5.0
335	16788	1	0.5714314267463104	-14.52717700993202	1100.2404164472628	12.688655672163918	5.0
336	16837	1	0.5446118336786892	-15.040187879603911	383.4031953836211	12.272113943028486	6.0
337	16887	1	0.5078764352369854	-0.005570467743253941	66.2575875454702	12.047226386806596	6.0
338	16937	1	0.3611994927220277	0.00409947842577134	66.24416349563599	12.180659670164918	6.0
339	16986	1	0.510696382385854	0.005476765726158892	66.48109342549618	12.615692153923039	6.0
340	149	2	2.3024900355719695	0.7966866151725345	60.29320937357408	18.353823088455773	1.0
341	198	2	2.305470851086615	1.035763258280271	110.45820273739943	17.995502248875564	1.0
342	248	2	1.938589369921958	1.4911103266342658	178.4368074115116	17.76661669165417	1.0
343	298	2	1.8316672049983773	1.421467801579834	250.25044542945915	17.64167916041979	1.0
344	347	2	1.845078028337192	1.3029779618243218	318.67211661379457	17.516741629185407	1.0
345	397	2	1.9856152594446483	1.6427606469927174	391.8192500217283	17.5	1.0
346	447	2	2.054546733983588	1.5460319978410393	470.415686631322	17.5	1.0
347	496	2	2.3355587173971015	1.4539479442462961	540.1499442760503	17.5	1.0
348	546	2	2.4870527816181913	1.5162751579899876	606.8048561769839	17.42253873063468	1.0
349	596	2	2.64733442059875	1.5082524634763645	672.52178824537	17.2976011994003	1.0
350	645	2	2.485501227133431	1.4740742361582162	754.9666629547544	17.172663668165917	1.0
351	695	2	2.529896183672098	1.2405249155744222	826.8736872505775	17.047726136931534	1.0
352	745	2	2.524348013018262	1.8417266580599994	915.5118387364288	17.0	1.0
353	794	2	2.4441605186767386	1.492194736803717	1009.2912703521426	17.0	1.0
354	844	2	2.5275750864082793	1.7758090632590098	1090.6279367109921	17.0	1.0
355	894	2	2.2790743997358893	2.694301687902272	1190.9241212726972	17.0	1.0
356	943	2	2.1171865816498827	1.6533646236770891	1281.7031644956508	17.0	1.0
357	993	2	2.13736687631262	1.5602092952014173	1358.4828260688496	17.0	1.0
358	1043	2	2.2041360147920996	2.409757797334967	1438.9309240307382	17.11944027986007	1.0
359	1092	2	2.1708682452578874	1.0625793199273543	1522.2113388505022	17.337831084457772	1.0
360	1142	2	2.1745318456956757	2.374560549367994	1621.8816146727359	17.587706146926536	1.0
361	1192	2	2.3079897270046463	1.6877882496314778	1705.2157718694998	17.796101949025488	1.0
362	1241	2	2.1533778764790923	0.6388445183548144	1780.2473480198305	17.855072463768117	1.0
363	1291	2	2.306019906132432	1.2818715673617649	1849.3383414723796	17.82183908045977	1.0
364	1341	2	2.4297477087203254	0.8519555365821608	1895.0430502592906	17.696901549225387	1.0
365	1390	2	2.303879244650974	1.2345987141054542	1962.8354199259068	17.66391804097951	1.0
366	1440	2	2.3360755816449585	2.359517114869841	2033.4775298039385	17.735882058970514	1.0
367	1490	2	2.3258164602853464	1.019830893561774	2110.9262477004254	17.800599700149924	1.0
368	1539	2	2.2908741413786182	1.6571596719254873	2203.719442362152	17.925537231384308	1.0
369	1589	2	2.192242662652027	1.9588147232372743	2294.38027249962	18.0	1.0
370	1639	2	2.38869741503507	0.6831542708766405	2380.810980379376	18.0	1.0
371	1688	2	2.505697020122946	1.810419768086753	2456.8376794392657	18.007996001999	1.0
372	1738	2	2.5488339014403554	0.7770389779946474	2491.4194250248065	18.132933533233384	1.0
373	1788	2	2.471441900499197	1.5342251810682481	2576.1279629659807	18.257871064467768	1.0
374	1837	2	2.2436919522718903	1.950473969963659	2667.9756034573293	18.382808595702148	1.0
375	1887	2	1.9161749042663496	1.5534853358423952	2750.308885412366	18.5	1.0
376	1937	2	2.049257985010609	2.151929115336643	2841.6252018918076	18.5	1.0
377	1986	2	1.9312105946643452	2.0057864289154517	2914.660053351947	18.45927036481759	1.0
378	2036	2	2.0708564839894046	2.385934297571894	3012.9417130203014	18.334332833583208	1.0
379	2086	2	2.3046965741931955	2.165069327439954	3114.28464096756	18.209395302348824	1.0
380	2135	2	2.0349664319306484	1.8507724360377726	3208.9356035297565	18.084457771114444	1.0
381	2185	2	2.088359134344643	1.3550145693383777	3301.107147965872	18.0	1.0
382	2235	2	2.1606673285237017	0.6251230826458962	3361.684036831222	18.0	1.0
383	2284	2	2.3956816200230047	1.0966321852913499	3431.3638821440727	18.0	1.0
384	2334	2	2.55019567767393	-2.7002623027942443	3463.9427410389003	18.0	1.0
385	2384	2	2.428709359785391	-3.041657093571988	3312.1098995339285	18.0	1.0
386	2433	2	2.0536847453348734	-3.307948677271835	3141.416822159572	17.929035482258872	2.0
387	2483	2	1.4320036600612018	-3.319614110366764	2951.0154467603156	17.804097951024488	2.0
388	2533	2	1.083798901681862	-0.08533730115314801	2806.619099870355	17.679160419790104	2.0
389	2582	2	1.0840978857404766	-0.11754392682873441	2801.0059157468368	17.55422288855572	2.0
390	2632	2	1.0850576480861112	-0.16446648277069953	2795.108805425186	17.5	2.0
391	2682	2	1.0816018059061738	-0.37226802112280605	2782.5196335256283	17.5	2.0
392	2731	2	1.0734530531799322	-0.3373718117036112	2764.881281053314	17.5	2.0
393	2781	2	1.0644808604304963	-0.2883864588350323	2750.207201652797	17.5	2.0
394	2831	2	1.0550993623276832	-0.2336632859966586	2736.240084215139	17.5	2.0
395	2880	2	1.0511486617922796	-0.014906676002712706	2729.3496424342175	17.5	2.0
396	2930	2	1.0511325551277941	-0.05421334689977597	2727.563681927152	17.5	2.0
397	2980	2	1.052582363125546	-0.05474898434024153	2724.853883067524	17.5	2.0
398	3029	2	1.0553432107784595	-0.05893151499237802	2721.900762707414	17.5	2.0
399	3079	2	1.0569604294041341	-0.053130675477561486	2718.9713012606016	17.5	2.0
400	3129	2	1.0581495767463023	-0.0532486463213496	2716.4382935343924	17.5	2.0
401	3178	2	1.059050622532762	-0.05294833081697783	2713.9183057927557	17.5	2.0
402	3228	2	1.057905890279509	-0.04196206501681404	2711.6374059347136	17.5	2.0
403	3278	2	1.0595648655601961	-0.029383674854415905	2709.5606374801728	17.5	2.0
404	3327	2	1.0639837947034085	0.27466804154540786	2717.210965395925	17.5	2.0
405	3377	2	1.0575219044932327	0.30554127189047753	2731.0893092855745	17.5	2.0
406	3427	2	1.051645082397183	0.2704962819446275	2745.5776606714758	17.5	2.0
407	3476	2	1.0433705291748019	0.25770998811112994	2759.0675031596525	17.5	2.0
408	3526	2	1.0329336292092033	-0.03842913721800443	2763.030071241553	17.5	2.0
409	3576	2	1.0334514260844956	-0.06998719295941326	2760.738672783174	17.5	2.0
410	3625	2	1.0340963502028941	-0.036605690612166696	2757.8870913275246	17.5	2.0
411	3675	2	1.0345740488945905	-0.034383365061305786	2756.138062083089	17.5	2.0
412	3725	2	1.0345757369854511	-0.03286762507020375	2754.4331208489953	17.5	2.0
413	3774	2	1.0344618086228268	-0.032297798005878293	2752.771080492362	17.5	2.0
414	3824	2	1.0344338964600468	-0.029129559528238452	2751.2461432327314	17.5	2.0
415	3874	2	1.034342131459291	-0.027750578032571954	2749.736846929796	17.5	2.0
416	3923	2	1.0347301518974183	-0.03167553307938078	2748.2170044959407	17.5	2.0
417	3973	2	1.03471889864447	-0.03236617725359599	2746.6632173043918	17.5	2.0
418	4023	2	1.0359740640809196	-0.05005360933021132	2744.5697622203397	17.5	2.0
419	4072	2	1.0393942864104513	-0.052724141453947486	2742.2519910787364	17.5	2.0
420	4122	2	1.0433518645108841	-0.048423903926245605	2739.8369123861985	17.5	2.0
421	4172	2	1.0469794630081417	-0.04109592787904108	2737.6109714617332	17.5	2.0
422	4221	2	1.04957629612193	-0.026920782433557406	2735.9202067897213	17.5	2.0
423	4271	2	1.0500640866299378	-0.03154562628097134	2734.4227456018366	17.5	2.0
424	4321	2	1.0496296891657162	-0.03666267331860068	2732.667288411953	17.5	2.0
425	4370	2	1.0509615459355195	-0.04109381613322266	2730.7539153883204	17.5	2.0
426	4420	2	1.0509722341590975	-0.033916106868558206	2728.984321245174	17.5	2.0
427	4470	2	1.0508384286573773	-0.02653114811491951	2727.3597463043834	17.5	2.0
428	4519	2	1.0513358899933216	-0.025835959096444535	2726.089991688938	17.5	2.0
429	4569	2	1.051065836940889	-0.027636612619708234	2724.794728994198	17.5	2.0
430	4619	2	1.052885340886897	-0.04328406380604407	2722.868092674677	17.5	2.0
431	4668	2	1.054196230019488	-0.0434208223014821	2720.678628077266	17.5	2.0
432	4718	2	1.0559616002120245	-0.04306641052585601	2718.5111271357073	17.5	2.0
433	4768	2	1.0569392052512243	-0.039967670291678276	2716.36824250918	17.5	2.0
434	4817	2	1.0569588373680188	-0.027511250665556312	2714.7694166956376	17.5	2.0
435	4867	2	1.0568930742594285	-0.03275874965337115	2713.3553569682545	17.5	2.0
436	4917	2	1.0565153444220876	-0.029186542234670244	2711.8517111462384	17.5	2.0
437	4966	2	1.0565204571445632	-0.027556836830704545	2710.4625461272985	17.5	2.0
438	5016	2	1.0568595636919915	-0.031652728519929584	2708.9868845015894	17.5	2.0
439	5066	2	1.0573340609077226	-0.029175145693382042	2707.5065467719037	17.5	2.0
440	5115	2	1.0579391891554817	-0.028628111711633118	2706.0585343650637	17.5	2.0
441	5165	2	1.0584440400171278	-0.02833180163818562	2704.6246453313197	17.5	2.0
442	5215	2	1.0586976973142164	-0.030599713354194546	2703.194184157921	17.5	2.0
443	5264	2	1.0587487780129994	-0.025163563160543558	2701.7588035692297	17.5	2.0
444	5314	2	1.0587948798715003	-0.02478747729809008	2700.493875571272	17.5	2.0
445	5364	2	1.0576015036840831	-0.026327863887792197	2699.2176443481153	17.5	2.0
446	5413	2	1.056588673450904	-0.021790186939745885	2698.038519236758	17.5	2.0
447	5463	2	1.0571437395199994	-0.022975427233540464	2696.9183297843833	17.5	2.0
448	5513	2	1.0572142829426368	-0.028186435483164612	2695.6540366592067	17.5	2.0
449	5562	2	1.0583658109169025	-0.023693409334589677	2694.3903252178256	17.5	2.0
450	5612	2	1.0591538966992895	-0.022234652049919423	2693.213288057058	17.5	2.0
451	5662	2	1.0589823030412533	-0.03124224644978596	2691.79611733988	17.5	2.0
452	5711	2	1.0585720225799293	-0.02321475460055382	2690.452600918743	17.5	2.0
453	5761	2	1.0581688285453985	-0.02677047548193527	2689.1380260956475	17.5	2.0
454	5811	2	1.0580209941193666	-0.02879075630865304	2687.7746305742053	17.5	2.0
455	5860	2	1.0581365334245305	-0.017277156590301865	2686.6664935195445	17.5	2.0
456	5910	2	1.058433358963259	-0.021471083783726554	2685.6970054374983	17.5	2.0
457	5960	2	1.0589835628552078	-0.020160481535780053	2684.708506254119	17.5	2.0
458	6009	2	1.0588513917972409	-0.0236022370042955	2683.6018460425585	17.5	2.0
459	6059	2	1.0577893851559867	-0.03564838114410185	2682.2454827839697	17.5	2.0
460	6109	2	1.057147455309197	-0.04079961780559139	2680.3022481060193	17.5	2.0
461	6159	2	1.0567580185939434	-0.04359091539326022	2678.190293440236	17.5	2.0
462	6208	2	1.056628135923514	-0.03853170608958232	2676.1985877532243	17.5	2.0
463	6258	2	1.0574256717181751	-0.0350101748320609	2674.255099578834	17.5	2.0
464	6308	2	1.058288574806036	-0.034503298451477905	2672.561197888375	17.5	2.0
465	6357	2	1.058785966938325	-0.029163749152098548	2671.0604231398793	17.5	2.0
466	6407	2	1.0591330212398808	-0.028115267353741806	2669.5889657073635	17.5	2.0
467	6457	2	1.0593402223236388	-0.02314662784418428	2668.316338886716	17.5	2.0
468	6506	2	1.0592720590988725	-0.017596259746323485	2667.376193017621	17.5	2.0
469	6556	2	1.059117765320702	-0.01994394725133624	2666.4247903222295	17.5	2.0
470	6606	2	1.0593129837509279	-0.02207481354992191	2665.4513119346125	17.5	2.0
471	6655	2	1.1270739298366277	-0.023830167830027515	2664.4193550869486	17.5	2.0
472	6705	2	1.232529067393521	0.5426805029795123	2690.9705541251114	17.5	2.0
473	6755	2	1.3978390890012513	0.587879185721684	2719.3602327006784	17.5	3.0
474	6804	2	1.6303445906624223	0.856290526100816	2749.7247311579717	17.5	3.0
475	6854	2	1.6140389179467358	0.8751404053886519	2792.268400446516	17.5	3.0
476	6904	2	1.4437274243620883	0.13368142929038765	2805.7203712455366	17.5	3.0
477	6953	2	1.21316086589458	0.22493277215873558	2816.7725229323746	17.5	3.0
478	7003	2	0.9306283664893547	-0.04192787539295182	2827.768510445864	17.5	3.0
479	7053	2	0.8493172994938564	0.08360502687760209	2828.476908511324	17.5	3.0
480	7102	2	0.7902641373231218	0.13715802282645234	2817.4226179482725	17.479010494752625	3.0
481	7152	2	0.7233770289704701	0.12780081398656298	2822.1412651916794	16.41129435282359	3.0
482	7202	2	0.6322476472175061	0.22893372136277076	2832.4596759591213	14.483508245877061	4.0
483	7251	2	0.5269562955446006	0.024674533327494957	2840.6231451756007	12.084457771114442	4.0
484	7301	2	0.5820323844345923	0.1882480689700454	2858.4150553799186	9.338580709645177	4.0
485	7351	2	0.7311450254765539	-0.5416776073463015	2849.4488987390364	7.455022488755622	4.0
486	7400	2	0.8872682796218382	-0.7204530444999053	2816.071069990367	6.735632183908046	4.0
487	7450	2	1.0383152059322334	-0.6973771544021647	2779.8893782275527	6.859320339830085	5.0
488	7500	2	1.2419748076987156	-0.7635796627353176	2745.4978409798723	7.500749625187407	5.0
489	7549	2	2.0375359117342198	-0.06408275165386497	2725.5384547309677	8.436781609195402	5.0
490	7599	2	1.924697985261257	-13.570511312662752	2468.5391056736125	9.094452773613193	6.0
491	7649	2	2.2438591155280796	-13.52564312961789	1795.7084455960426	9.495252373813093	6.0
492	7698	2	2.2142029732580197	-13.497903948126542	1122.7852140505834	9.745127436281859	1.0
493	7748	2	1.3188450715905617	-13.594231176204483	448.8624030376115	10.018490754622688	1.0
494	7798	2	1.2825152637716128	0.0004216720275996911	28.338030939240525	10.772613693153422	1.0
495	7847	2	0.9755713190480417	-0.0009801025506371065	28.311886855485298	11.745877061469265	1.0
496	7897	2	1.0216124917384775	-0.07316842900302135	27.63048502922452	12.997001499250375	1.0
497	7947	2	1.3285527486496986	-0.006336476955281817	25.96004081292687	14.524737631184408	1.0
498	7996	2	1.4352106534543747	-0.04612180258637649	28.199475896109917	15.855072463768115	1.0
499	8046	2	1.410306139559839	-0.001972594392632495	27.950754016107883	17.12143928035982	1.0
500	8096	2	1.5024897681597993	0.07251619220585989	30.966600033316674	18.22288855572214	1.0
501	8145	2	1.8298229185258859	0.048355524678526184	33.5270385640513	19.187656171914043	1.0
502	8195	2	2.2121271019553967	0.021721807692027282	31.48540879017013	20.15617191404298	1.0
503	8245	2	2.2034251906419713	-0.01949948214116395	26.31893858324461	21.53448275862069	1.0
504	8294	2	1.7282447769926628	-0.020035119581628343	36.120033280461215	23.40104947526237	1.0
505	8344	2	0.939965133628664	-0.06736495554437211	34.547964921524745	24.931784107946026	1.0
506	8394	2	0.35310454556729476	-0.0026453288964782343	33.04149781993061	25.864067966016993	1.0
507	8443	2	0.15619793738105567	-0.005333581322071708	37.07046159891069	25.996751624187905	1.0
508	8493	2	0.16628982127476505	-0.00675814898288152	25.608133433283356	25.457771114442778	1.0
509	8543	2	0.21669778686346897	-0.006864172395171992	25.287952717481836	24.8808095952024	1.0
510	8592	2	0.29741457434433155	-0.00511704703762863	25.000271603328766	24.455522238880558	1.0
511	8642	2	1.2800528510226805	-0.004649788844883073	24.778764376869532	23.97551224387806	1.0
512	8692	2	1.8630393147624615	-0.019452289212896018	25.412967202992704	23.503998000999502	1.0
513	8741	2	3.0139219117730973	-0.00780663078123743	25.32826657323512	23.047976011994002	1.0
514	8791	2	3.801035129488223	-0.12013094170076577	17.52462536847518	22.820839580209896	1.0
515	8841	2	3.441115922406968	-0.09071653750164176	11.8554094782319	23.231384307846078	1.0
516	8890	2	2.9287763355446215	0.01002895633210063	8.404768403841558	23.772363818090955	1.0
517	8940	2	1.8256751294603133	-0.0038862205786890387	7.998654658178158	24.771864067966018	1.0
518	8990	2	1.7620474979542635	0.1123471040021002	15.338328344885525	26.351324337831084	1.0
519	9039	2	1.6645271950841305	0.08498400837326651	19.189638649877956	27.783858070964516	2.0
520	9089	2	2.3581117536953187	0.3466599928520912	33.44998809472075	28.93553223388306	2.0
521	9139	2	2.9210330736718335	0.4105376067627972	52.21505189434268	29.758370814592702	2.0
522	9188	2	2.9970869428225253	0.5403312316651332	85.10294558336774	29.88680659670165	2.0
523	9238	2	3.4193838148307516	0.7257203525816396	122.40889292672502	29.753873063468266	2.0
524	9288	2	3.455751873208394	0.5595473840834971	156.53526497620751	29.411794102948527	2.0
525	9337	2	3.801855160922989	1.2464744151086569	197.37874948395364	28.597701149425287	2.0
526	9387	2	3.864282891668336	1.067855918542999	243.05482562160947	27.58095952023988	2.0
527	9437	2	3.778297138346002	1.1046667468983133	295.68715529010854	26.275862068965516	2.0
528	9486	2	3.8387334909063364	1.2169425106178007	352.6536516614881	25.136681659170414	2.0
529	9536	2	3.6812604521966774	1.1012591810536665	412.4813917769376	24.46951524237881	2.0
530	9586	2	3.314359657493074	1.171598633873799	477.13155876771754	24.25487256371814	2.0
531	9635	2	3.022173003367217	1.6959408796357076	540.6699130054539	24.492503748125937	2.0
532	9685	2	2.7235079860979834	1.7391235968578465	616.6226737174891	25.058220889555223	2.0
533	9735	2	2.6653890695908293	1.113715600679777	678.9066766435623	25.468015992004	2.0
534	9784	2	2.5871431454585205	1.4033131113104693	742.3562969421085	25.650924537731136	2.0
535	9834	2	2.706414461839127	0.8597664711931955	810.4221032599642	25.622688655672164	2.0
536	9884	2	2.7478146485966177	0.86946492782798	863.1659792839085	25.634682658670666	2.0
537	9933	2	2.739905906696314	1.3946289468501725	927.8400779229951	25.759620189905046	2.0
538	9983	2	3.1296277263083767	1.1607292715676483	982.7405228545147	25.764117941029486	2.0
539	10033	2	2.9268177663507586	1.4272800376359327	1037.5280034348766	25.754622688655672	2.0
540	10082	2	2.7209941647702647	2.070033569652006	1118.0165872679602	25.660419790104946	2.0
541	10132	2	2.606640864204362	2.0944961651852987	1191.1114268499807	25.660419790104946	2.0
542	10182	2	2.2326064716503358	1.4850035192519435	1268.7196336161628	25.780609695152425	2.0
543	10231	2	2.242386532021334	1.209628892146776	1339.1879830012529	25.839580209895054	2.0
544	10281	2	2.3773379675166746	1.27244880832495	1399.5198019196923	25.809095452273862	2.0
545	10331	2	2.4034782832262525	0.5213803673150824	1460.653210532415	25.632433783108446	2.0
546	10380	2	2.4902907179291836	0.6571359671196088	1509.434792341148	25.38255872063968	2.0
547	10430	2	2.648406961166127	1.2684350451850133	1565.494879371908	25.08545727136432	2.0
548	10480	2	2.654336536559232	0.6809661349496339	1620.9282417215304	24.835582208895552	2.0
549	10529	2	2.552154106464631	1.2294246843613872	1690.5312198972974	24.796851574212894	2.0
550	10579	2	2.519699531359111	1.7632272816787478	1773.0813227896917	24.921789105447278	2.0
551	10629	2	2.490934091388717	1.3161879533546401	1807.8799209996448	25.112693653173412	2.0
552	10678	2	2.6454469952168176	0.879493884160081	1841.9469703554018	25.237631184407796	2.0
553	10728	2	2.755061541006751	1.3706848136072949	1890.9444609669802	25.311344327836082	2.0
554	10778	2	2.9470294535442405	1.5036642366128095	1926.5562384115913	25.355572213893055	2.0
555	10827	2	3.096035501703956	1.4548938571730685	2035.8102877908873	25.43328335832084	2.0
556	10877	2	2.967482435530241	1.1742198383696993	2137.9248645604735	25.452773613193404	2.0
557	10927	2	2.8127716133269383	1.3539637060875378	2228.5319862713573	25.349075462268864	2.0
558	10976	2	2.5852394163251238	1.310613644486256	2321.8839606464885	25.305097451274364	2.0
559	11026	2	2.3233521399716452	1.1103536210002753	2392.4047905847797	25.36631684157921	2.0
560	11076	2	2.3089096458429075	1.9587064159259708	2446.803257112386	25.83608195902049	2.0
561	11125	2	2.288831685837168	1.2658480303129722	2498.314464823747	26.230134932533733	2.0
562	11175	2	2.299257223122537	1.8411226413718267	2559.4030781257925	26.33008495752124	2.0
563	11225	2	2.355442060711122	1.563582671422211	2603.3711156197264	26.201149425287355	2.0
564	11274	2	2.4373507749608754	2.1218422463403344	2680.0696956775237	25.711894052973513	2.0
565	11324	2	2.480366433085579	1.7713530156160062	2756.6015203448997	25.3135932033983	2.0
566	11374	2	2.607907578767115	0.9584035360276538	2822.3627384677225	25.088455772113942	2.0
567	11423	2	2.5571518861704887	1.2938508873710148	2902.7325965640366	25.0	2.0
568	11473	2	2.503695780678132	1.7282626930118314	2961.2176237515296	24.904547726136933	2.0
569	11523	2	2.461698802347625	0.4035857165780458	3037.786002831917	24.77961019490255	2.0
570	11572	2	2.2977106330894235	0.6202840171052431	3126.068005399474	24.654672663668165	2.0
571	11622	2	2.020062555061184	0.09974252933925577	3182.8070826452713	24.547226386806596	2.0
572	11672	2	1.6975705212178027	-0.8959163001538947	3206.039148677473	24.61319340329835	3.0
573	11721	2	1.4463484002069973	0.25335865551615	3185.057458815882	24.61319340329835	3.0
574	11771	2	1.2153145775018968	0.038679861126306246	3141.3160629830013	24.61319340329835	3.0
575	11821	2	1.220277552818755	0.33606120945566315	3113.7277907694706	24.595952023988005	3.0
576	11870	2	1.2283736977638913	-0.30245687201716215	3104.330953861837	24.423788105947025	3.0
577	11920	2	1.229489009623047	-0.1451007636594396	3095.924816124546	24.298850574712645	3.0
578	11970	2	1.2300342136309286	-0.16580827917696958	3088.2023933685327	24.17391304347826	3.0
579	12019	2	1.2294392713034092	-0.054156364193344485	3082.0111909624893	24.048975512243878	3.0
580	12069	2	1.1732613293981113	-0.03840634413543286	3079.698550860439	24.0	3.0
581	12119	2	1.0609856850176722	0.34875695644879856	3081.2837399235164	24.0	4.0
582	12168	2	0.9461335051282952	0.4283731938761397	3100.397674803902	24.0	4.0
583	12218	2	0.8367739680186926	0.29063270794109464	3118.8072290847326	24.0	4.0
584	12268	2	0.7958285656357451	0.26517472265377096	3132.637276244124	24.0	4.0
585	12317	2	0.9554362331776511	0.13288367140033536	3145.41310866306	24.0	4.0
586	12367	2	1.236470421408391	0.013545908314725484	3172.9799276086596	24.0	4.0
587	12417	2	1.2914399464105462	0.32443673734345624	3177.9266718542895	24.0	4.0
588	12466	2	1.3264382406259776	0.27428055914166977	3183.1688299871803	24.0	4.0
589	12516	2	1.2137975968447898	-0.044275052176832676	3191.795755202109	24.0	4.0
590	12566	2	0.9919476191006014	-0.0063820631204277506	3166.6056600323022	24.0	4.0
591	12615	2	1.131071641275644	-0.21986207449873552	3164.85840978967	24.0	4.0
592	12665	2	1.3453089584851314	-0.32041375826932944	3159.380752332167	24.0	4.0
593	12715	2	1.6095486300286848	0.3885080924560353	3160.642409773374	24.0	4.0
594	12764	2	1.521129957070729	0.016866881103988436	3173.8003428086677	24.0	4.0
595	12814	2	1.3197381300562734	-0.0586921876253621	3176.1289328162	24.0	4.0
596	12864	2	1.0370835122250404	0.2061190106105033	3184.2881140951263	24.0	4.0
597	12913	2	0.7512445077578765	-0.3017348271007943	3186.850642839812	24.0	4.0
598	12963	2	0.8101241988409487	0.031693781317694944	3170.536767395288	24.0	4.0
599	13013	2	0.8352807338930283	-0.04410401798093899	3166.955941187015	24.0	4.0
600	13062	2	0.8504530710621175	0.1392999241446232	3172.4666821933233	24.0	4.0
601	13112	2	0.8246250570837959	0.5205940059663166	3184.162989836603	23.75062468765617	4.0
602	13162	2	0.787994535717022	0.8191055686909804	3226.4821982124877	22.03273363318341	2.0
603	13211	2	0.7627777469581983	1.0739530681312641	3272.5750734234334	19.444027986006997	2.0
604	13261	2	0.8112260894846419	0.7837743338949519	3315.6609331203963	16.33633183408296	2.0
605	13311	2	0.8691002472127436	0.27729204066144203	3343.2242427246524	13.22063968015992	2.0
606	13360	2	0.9344603057491954	-0.2577897639001348	3346.977174908922	11.691654172913543	2.0
607	13410	2	0.9969554140051671	-0.46691629650700384	3329.4614796315614	11.632433783108446	2.0
608	13460	2	1.0091224773201293	-0.47897383718809833	3302.4360883416985	12.427786106946527	5.0
609	13509	2	1.0096168267977534	-0.517608112149263	3276.8393633799037	13.677161419290355	5.0
610	13559	2	1.0099843210494046	-0.2511113907062572	3252.0717607681668	14.92303848075962	5.0
611	13609	2	1.01011882667733	-0.19614587208157208	3241.007120986608	15.606196901549225	5.0
612	13659	2	1.0104069561768374	-0.16632505436607117	3232.326741973216	16.044227886056973	5.0
613	13708	2	1.0106158771520928	-0.12615971204131293	3225.236137592435	16.284357821089454	5.0
614	13758	2	1.0113100056800735	-0.11350955121332115	3219.1484194496957	16.409295352323838	5.0
615	13808	2	1.011804377180119	-0.10915402381890806	3213.7440654672664	16.5	5.0
616	13857	2	1.0117787545608439	-0.09453430997133348	3208.7718323809113	16.5	5.0
617	13907	2	1.0123563425009137	-0.08962240067686189	3204.1497661495346	16.5	5.0
618	13957	2	1.0121505001232827	-0.0892228388575107	3199.8151309309114	16.5	5.0
619	14006	2	1.012535885335974	-0.0731543985179012	3195.793637375153	16.5	5.0
620	14056	2	1.0132639930689291	-0.07342791550877917	3192.0837645036177	16.526986506746628	5.0
621	14106	2	1.0132838031513005	-0.07463932308770191	3188.432040773092	16.651924037981008	5.0
622	14155	2	1.0138398046124144	-0.06713702471864101	3184.9616779019907	16.77686156921539	5.0
623	14205	2	1.0142722019976484	-0.0682310926821437	3181.6181673655924	16.901799100449775	5.0
624	14255	2	1.0147229259405635	-0.06651021494788659	3178.3002316776397	17.0	5.0
625	14304	2	1.0154629186931792	-0.06097149588265707	3175.139064299372	17.0	5.0
626	14354	2	1.0157207983279668	-0.06391180353456939	3171.950577021272	17.0	5.0
627	14404	2	1.0162113055504558	-0.06394599315843001	3168.682178385445	17.0	5.0
628	14453	2	1.0167158315709794	-0.06583676313907352	3165.520015128305	17.0	5.0
629	14503	2	1.0169287728529675	-0.06576943976426494	3162.2888182267557	17.0	5.0
630	14553	2	1.017208439264882	-0.06017373799260473	3159.178911450072	17.0	5.0
631	14602	2	1.017048756139925	-0.06153810368229612	3156.267787754673	17.0	5.0
632	14652	2	1.0162629725512284	-0.05485155321181908	3153.401261325859	17.0	5.0
633	14702	2	1.0166310577211337	-0.04925585144015877	3150.710102376348	17.0	5.0
634	14751	2	1.0166310916471282	-0.05299779616737406	3148.246028706661	17.0	5.0
635	14801	2	1.016828007785204	-0.05123884962400579	3145.718355722501	17.0	5.0
636	14851	2	1.0179542007158653	-0.04696514664157557	3143.2524113848867	17.0	5.0
637	14900	2	1.0176554747506017	-0.05367053067122088	3140.7552281377425	17.0	5.0
638	14950	2	1.017988163580843	-0.05038410902751874	3138.224986238765	17.0	5.0
639	15000	2	1.0179878994800746	-0.04555197552205354	3135.7720369887516	17.0	5.0
640	15049	2	1.0171448933006404	-0.05113628075242798	3133.2603184367963	17.0	5.0
641	15099	2	1.0171577042752717	-0.048150386935369716	3130.8383964720542	17.0	5.0
642	15149	2	1.016619947245897	-0.04443511447597902	3128.4904185135692	17.0	5.0
643	15198	2	1.0163625635087121	-0.0476375425774784	3126.149019014044	17.0	5.0
644	15248	2	1.0176482425061237	-0.045745946261510594	3123.9391966154603	17.0	5.0
645	15298	2	1.0175439421558725	-0.0390217573648997	3121.837493843658	17.0	5.0
646	15347	2	1.0185081223198225	-0.04193927193423754	3119.699363407064	17.0	5.0
647	15397	2	1.0187885889136923	-0.043579513113532295	3117.7402591729497	17.0	5.0
648	15447	2	1.0184087710968661	-0.035591398437672436	3115.790427929151	17.0	5.0
649	15496	2	1.0186138902531852	-0.03952320518150702	3113.913562919627	17.0	5.0
650	15546	2	1.0187567550634256	-0.03884756702716243	3112.0807927105284	17.0	5.0
651	15596	2	1.0191289041699618	-0.03711853497006047	3110.106104103745	17.0	5.0
652	15645	2	1.0190063909824831	-0.044366735228258555	3108.0828369782494	17.0	5.0
653	15695	2	1.019125741955778	-0.0424179266682715	3105.99837196438	16.962768615692156	5.0
654	15745	2	1.0188400902131365	-0.039511808640219186	3103.9226141005583	16.875562218890554	5.0
655	15794	2	1.0192747596021368	-0.03620681166713894	3101.988788214588	16.75062468765617	5.0
656	15844	2	1.0191925385688552	-0.0321610395104406	3100.294344449152	16.62568715642179	5.0
657	15894	2	1.0196215367213435	-0.03407001182188316	3098.5409118357493	16.537731134432782	5.0
658	15943	2	1.0197361466240966	-0.03165959169383491	3096.9123024538453	16.5	5.0
659	15993	2	1.0196070098577132	-0.030998592299222423	3095.335161902744	16.5	5.0
660	16043	2	1.0198723694947724	-0.036669731599456204	3093.6512574781445	16.5	5.0
661	16092	2	1.0203317470293334	-0.0328562285289154	3092.018271887607	16.5	5.0
662	16142	2	1.0207801520081905	-0.03217243605172881	3090.450629531249	16.5	5.0
663	16192	2	0.9939702980103202	-0.034526103010931466	3088.9494768014542	16.5	5.0
664	16241	2	0.9557306965495015	0.5896342530797991	3091.1427766642037	16.5	5.0
665	16291	2	0.9194573293543451	0.5746250082055139	3103.9238747926765	16.5	5.0
666	16341	2	0.8818438424091594	0.427277628179862	3127.979292735878	16.501249375312344	5.0
667	16390	2	0.8722934427594939	0.43350163745505516	3149.203767681376	16.626186906546728	5.0
668	16440	2	0.8723324198566136	-0.18249281562037575	3167.0427048703905	16.751124437781108	5.0
669	16490	2	0.9031392135439585	-0.16954634471893482	3174.3539122648817	16.876061969015492	5.0
670	16539	2	1.1454176035324792	-0.4318833285923769	3149.7440489447304	17.0	5.0
671	16589	2	1.1645695752449894	-0.4470977112098196	3128.1967519410578	17.0	6.0
672	16639	2	1.1982773177189834	0.24856996199937245	3106.1761601083517	16.928285857071465	6.0
673	16688	2	1.9953395277651789	-0.4025004743348393	3088.6566816229565	16.80334832583708	6.0
674	16738	2	1.852743475772204	0.20718912058816988	3090.7363924468923	16.678410794602698	6.0
675	16788	2	1.853744328328563	-15.463146320649379	2767.770535022343	16.490504747626186	6.0
676	16837	2	1.8763999058431822	-16.04304178160176	2004.623841838139	15.960769615192405	6.0
677	16887	2	1.1600329490594985	-15.373991178165264	1238.8846722472097	15.930784607696152	6.0
684	397	3	3.294300351392102	-0.08902029870639999	-0.03647453961622622	19.853823088455773	1.0
685	447	3	3.2875634709376333	0.25782121741330116	3.5099602228236937	19.339330334832585	1.0
686	496	3	3.357178591242891	0.8983409358722083	26.341594165082096	18.361319340329835	1.0
687	546	3	2.6324060780795375	0.7218380070722065	77.9858763578541	17.671414292853573	1.0
688	596	3	2.4721736932694003	1.1234339418095631	127.29525514701949	17.31734132933533	1.0
689	645	3	2.342523573894086	1.2911371749437148	188.6755235085965	17.09720139930035	1.0
690	695	3	2.1137148935005303	1.4501044221514603	257.71001222617303	17.0	1.0
691	745	3	1.8397853838641676	1.7584489505103518	330.3355384907867	17.0	1.0
692	794	3	1.4709692170218043	1.718508069015904	424.4345987978265	16.998750624687656	1.0
693	844	3	1.35354273685056	2.090381794897746	523.9645701111838	17.037731134432782	1.0
694	894	3	1.3331425747273333	2.200152269740511	631.9247393042758	17.028985507246375	1.0
695	943	3	1.352009831700901	2.229834442103437	735.9175926826773	16.904047976011995	1.0
696	993	3	1.4663003825928769	2.5643984685135806	837.5145710795141	16.794102948525737	1.0
697	1043	3	1.622598088134987	1.8063962066037573	926.7640188160908	16.616441779110446	1.0
698	1092	3	1.5319979216265447	1.640068840030711	1006.4209548516272	16.5	1.0
699	1142	3	1.4658456273937306	1.284363035262339	1078.7029014729048	16.5	1.0
700	1192	3	1.901510478461466	0.7302781936291936	1123.2728568070927	16.579210394802598	1.0
701	1241	3	2.049326488366946	1.6603797188028095	1192.940018181691	16.70414792603698	1.0
702	1291	3	2.353082060338733	0.881988370406265	1251.7323876470386	16.829085457271365	1.0
703	1341	3	2.3165759148103544	1.247230960682586	1316.8463406453156	16.95402298850575	1.0
704	1390	3	1.8744710126253716	1.9897275422555738	1398.6478441586362	16.987006496751626	1.0
705	1440	3	1.6983268110163336	1.2428411364998377	1473.2059102299345	16.862068965517242	1.0
706	1490	3	1.7144462409978916	1.6775170227667635	1551.267554711523	16.73713143428286	1.0
707	1539	3	1.9674845138236396	1.6534209347689595	1631.2712790589342	16.612193903048475	1.0
708	1589	3	2.130468164260176	0.7267140102479924	1707.2678210310114	16.5	1.0
709	1639	3	2.199046089404505	1.4493889252856236	1776.2241133503414	16.428285857071465	1.0
710	1688	3	2.14257580662506	1.1360652750865787	1850.8908627548183	16.341079460269864	1.0
711	1738	3	2.413392182374663	0.5149269379607668	1882.142382145318	16.216141929035484	1.0
712	1788	3	2.3870505743834407	1.8190815397538713	1967.301489131609	16.0912043978011	1.0
713	1837	3	2.323926112542954	1.2070967767262386	2046.0193796704034	16.037731134432782	1.0
714	1887	3	2.382438387865591	1.7765325567807355	2107.228983536207	16.0	1.0
715	1937	3	2.178728724013841	1.8687393302972422	2206.549801228714	16.0	1.0
716	1986	3	2.196404196684522	1.6394975791328108	2266.3544620718762	16.0	1.0
717	2036	3	2.2423949617255388	1.5489814729010738	2365.701302066233	16.0	1.0
718	2086	3	2.4562173912706218	2.4348589149813127	2470.7041010565567	16.0	1.0
719	2135	3	2.4255840270160287	2.0758240497054254	2575.8365142125103	16.0	1.0
720	2185	3	2.321648784094577	2.7450960479530564	2657.893337211238	16.0	1.0
721	2235	3	2.387413129662521	2.097894511989016	2754.1919203205093	16.0	1.0
722	2284	3	2.15809157737563	2.197983291301742	2867.8337361931276	16.0	1.0
723	2334	3	1.8751820066340241	2.523799791513442	3001.909362906256	16.0	1.0
724	2384	3	1.9816222533149292	1.613780100347284	3135.1787864380126	16.0	1.0
725	2433	3	1.7500957476644796	1.2861402371548996	3175.1356435976004	16.0	1.0
726	2483	3	1.3116250337877369	-0.7191246776045012	3163.1360403265467	16.0	1.0
727	2533	3	1.1222377006053503	-0.8578922824084602	3106.9363735926127	15.94327836081959	2.0
728	2582	3	0.7110774128301096	-1.3488616156357771	3061.6648554878716	15.818340829585207	2.0
729	2632	3	0.5520235454490908	-0.6596161666404556	3038.891258337811	15.693403298350825	2.0
730	2682	3	0.5672647187866035	0.16133300297381484	3043.101929888071	15.568465767116441	2.0
731	2731	3	0.5814610390364133	0.19211090847675533	3051.8810189035266	15.5	2.0
732	2781	3	0.584938127875788	0.15023762993095474	3054.1912384784446	15.5	2.0
733	2831	3	0.5866677621527744	0.16863799516854888	3062.2610238104976	15.5	2.0
734	2880	3	0.5894382752001688	0.16659536701930974	3070.4555323805644	15.5	2.0
735	2930	3	0.5910399967712305	0.16740318606138346	3078.6460816828458	15.5	2.0
736	2980	3	0.5890947070048433	-0.1023160518144348	3080.4687704301937	15.5	2.0
737	3029	3	0.5892670014258387	-0.0919067264437374	3075.482420449944	15.5	2.0
738	3079	3	0.589482210501699	-0.08230522011510934	3071.2294277076085	15.5	2.0
739	3129	3	0.5906442770500784	-0.08318952687154586	3067.1962413656734	15.5	2.0
740	3178	3	0.5911739607471191	-0.05822067238933517	3063.978619495572	15.5	2.0
741	3228	3	0.5904249123593313	-0.015914035128817693	3061.496131090611	15.5	2.0
742	3278	3	0.671218036991863	0.2392579286373559	3062.616704718038	15.5	2.0
743	3327	3	0.8383515090092163	0.27043473474165425	3075.870091782818	15.5	2.0
744	3377	3	1.320283734471749	0.20245099221527912	3084.1139347776234	15.5	3.0
745	3427	3	1.568521311467354	0.11639606112311447	3089.5210580905373	15.5	3.0
746	3476	3	1.667561793595333	-0.16282169806563	3092.8831559913683	15.5	3.0
747	3526	3	1.6872662396980855	-0.010247761562283474	3085.085865689031	15.5	3.0
748	3576	3	1.5975745588396355	0.3685047799628354	3082.3137284831555	15.5	3.0
749	3625	3	1.7035952358090893	0.0003115873448008614	3088.6662859810635	15.5	3.0
750	3675	3	1.9869908466289785	0.0640600500363101	3087.67504576077	15.5	3.0
751	3725	3	2.249266622531057	-0.1144333374455166	3090.106259642479	15.5	3.0
752	3774	3	2.084503200443742	-0.38120980595378806	3092.695181874781	15.5	3.0
753	3824	3	2.138268305210557	0.2027625795600777	3091.627068832014	15.5	3.0
754	3874	3	1.6708667217856348	0.19141849215498047	3109.464436550355	15.5	3.0
755	3923	3	1.247430607260973	0.8423560197696632	3130.5594577166817	15.5	3.0
756	3973	3	1.0193076260529055	0.6407736044435579	3170.0828592812054	15.5	3.0
757	4023	3	0.670260443866704	0.5521096944401372	3203.592826379747	15.5	3.0
758	4072	3	0.7184911763009785	0.1281384273727155	3215.165169077924	15.5	3.0
759	4122	3	0.6906005690957088	-0.40942577106616	3211.826491019567	15.482508745627186	3.0
760	4172	3	0.6397812307170867	0.5704356464231434	3214.2373756941756	14.440779610194902	4.0
761	4221	3	0.5301231561591182	0.21833642652892646	3225.5169858317804	12.382058970514743	4.0
762	4271	3	0.4257240564067503	0.583026083207439	3244.4722536690842	9.865067466266867	4.0
763	4321	3	0.36862372638799096	0.378140093593913	3267.9199118624592	7.12968515742129	4.0
764	4370	3	0.612503546869196	-1.8129659277404624	3250.34136795395	5.372563718140929	4.0
765	4420	3	0.7258431300731145	-0.2899839555597963	3222.5430119152766	5.081709145427286	2.0
766	4470	3	0.8442210503727987	-0.27513162545770153	3209.7238333367136	5.635932033983009	2.0
767	4519	3	0.9634365035241764	-0.204989852061792	3198.1418760924516	6.5877061469265366	2.0
768	4569	3	0.8294992173031428	1.1584817479634602	3202.681079776553	7.645177411294353	2.0
769	4619	3	0.829476141379329	-0.10619358321638178	3211.5355071833487	8.369815092453774	2.0
770	4668	3	0.8302810350112418	-0.07927012857132389	3206.4536901464426	8.70839580209895	2.0
771	4718	3	0.8276918275607944	-0.4687825094395008	3182.890912947562	8.884807596201899	2.0
772	4768	3	0.8229994494104983	-0.48664173121621324	3160.2586851495143	9.056971514242878	2.0
773	4817	3	0.8185955955152519	-0.47594389904477796	3136.4732137485494	9.181909045477262	2.0
774	4867	3	0.8139579978782344	-0.4547540187873261	3112.4514021365835	9.306846576711644	2.0
775	4917	3	0.8099528613634907	0.05110032454707098	3113.0748510175085	9.431784107946028	2.0
776	4966	3	0.798480482252744	0.13169758440179863	3117.7665604253593	9.5	2.0
777	5016	3	0.7871606463756332	0.13264139968081984	3124.1936140391163	9.540229885057471	2.0
778	5066	3	0.775844445582616	0.10518957954980834	3131.0006095324275	9.62743628185907	2.0
779	5115	3	0.7666574436582566	0.013986809699875525	3133.5409147066002	9.752373813093453	2.0
780	5165	3	0.7669319410308555	-0.04167192229888648	3131.6927686122544	9.877311344327836	2.0
781	5215	3	0.7666396813607783	-0.041695002842944764	3129.5371678985093	9.962268865567216	2.0
782	5264	3	0.7665468827731912	-0.04239895943675363	3127.4299435927537	10.0	2.0
783	5314	3	0.7669683472436326	-0.03935232762093875	3125.353592408107	10.0	2.0
784	5364	3	0.7675652834319496	-0.04188918854822581	3123.3680900893287	10.0	2.0
785	5413	3	0.767062784289312	-0.039571592789501134	3121.4653909000554	10.0	2.0
786	5463	3	0.7673425142442429	-0.037909793617235975	3119.514908906473	10.0	2.0
787	5513	3	0.7676369427209764	-0.034961538843445494	3117.7097016728962	10.0	2.0
788	5562	3	0.7668927348847928	-0.03344370834178138	3116.065633773345	10.0	2.0
789	5612	3	0.76745809785344	-0.029993167004929443	3114.4579991590995	10.0	2.0
790	5662	3	0.7672565828049878	-0.03175172781356733	3112.964972455299	10.0	2.0
791	5711	3	0.7674902928800034	-0.03331676534945747	3111.372114905629	10.0	2.0
792	5761	3	0.7680986060193418	-0.027904377767573336	3109.8243700896624	10.0	2.0
793	5811	3	0.768694213804893	-0.03131297666559809	3108.365103162704	10.077211394302848	2.0
794	5860	3	0.7693930611803175	-0.03069712359873583	3106.8470591578775	10.164417791104448	2.0
795	5910	3	0.7694904167793818	-0.029358452043303063	3105.391627735776	10.28935532233883	2.0
796	5960	3	0.7694490814592545	-0.029485395035629254	3103.885973775323	10.414292853573214	2.0
797	6009	3	0.770558134510239	0.0455032926127147	3102.0756899697362	10.462268865567216	2.0
798	6059	3	0.7726730006074168	0.04221431508427667	3104.3425535569754	10.5	2.0
799	6109	3	0.7735188696301881	0.033489869429900614	3106.151712036667	10.5	2.0
800	6159	3	0.7743720894645366	0.011950195740742397	3106.901402543397	10.5	2.0
801	6208	3	0.7739644208073732	-0.05682429947375392	3107.9773504671643	10.5	2.0
802	6258	3	0.7730136515071218	-0.05077719693024112	3105.189278784134	10.5	2.0
803	6308	3	0.7649489878598873	-0.04395593737681715	3102.8617335450585	10.5	2.0
804	6357	3	0.7809561299134712	0.014644605205562673	3103.440987600673	10.5	2.0
805	6407	3	0.7929984962151873	0.08603272798067231	3105.769021015747	10.5	2.0
806	6457	3	0.795701691961322	0.045353013400613686	3108.4117308463397	10.5	2.0
807	6506	3	0.8090697725454344	0.04684196416814747	3110.735654873778	10.5	2.0
808	6556	3	0.7973239420243379	-0.06783371898999228	3110.1534327997656	10.5	2.0
809	6606	3	1.3309317156291365	-0.10744784692111087	3102.9463782211164	10.5	2.0
810	6655	3	2.273290099281506	-15.521365832739695	2789.3910657604006	10.575462268865568	2.0
811	6705	3	2.5912390013636983	-15.499427775611426	2017.3687886623072	10.437781109445277	5.0
812	6755	3	2.717351849836522	-15.437606538348856	1249.517105698469	11.090204897551224	5.0
813	6804	3	2.3167568010194497	-15.485083217478632	484.8987510372308	12.958520739630185	6.0
814	6854	3	1.8338573439711565	-0.07623503702753989	25.29599336997403	15.533483258370815	6.0
815	6904	3	2.0180000397595315	-0.032243520050703356	25.309627919358366	18.687406296851574	6.0
816	6953	3	1.9306904718895173	-0.004814716544820838	23.584244337358953	21.14542728635682	6.0
817	7003	3	1.820542796378341	0.01257889651226438	23.758519731191505	22.095952023988005	6.0
818	7053	3	1.3798723255885315	0.06204050243113147	23.58874793284394	22.088455772113942	6.0
819	7102	3	0.9658346652794868	-0.00048493547933447676	24.317073290917026	21.61544227886057	6.0
820	7152	3	1.3048595942289682	-0.1632256075866673	21.900434786046556	20.930284857571216	6.0
821	7202	3	1.4992228038165674	0.25667873048237083	24.7459714307029	20.678910544727636	1.0
822	7251	3	1.7524122385093637	0.5472843266774774	46.967092010060085	20.816841579210394	1.0
823	7301	3	1.9684044107785044	0.9590081459318184	85.38957533386481	21.16166916541729	1.0
824	7351	3	2.103846891877847	1.3904065949423385	144.07241804458923	21.73688155922039	1.0
825	7400	3	2.176195250000406	1.609142927343038	215.06056992141393	22.170414792603697	1.0
826	7450	3	2.142516488378352	1.5541861355864264	292.59307287424843	22.38930534732634	1.0
827	7500	3	2.0790117520161058	1.6554635629181995	372.6459116234132	22.5	1.0
828	7549	3	1.9630880643788335	1.5789400190899123	458.63082446394316	22.573213393303348	1.0
829	7599	3	2.0364678700735395	1.4512699896264507	537.4744524092	22.69815092453773	1.0
830	7649	3	2.1200017783629073	1.4525509598217368	604.5297931176581	22.823088455772115	1.0
831	7698	3	2.0737059930858814	1.3372636422460227	679.1424569760522	23.05647176411794	1.0
832	7748	3	1.7551681313595855	1.8531693881938582	753.2455441621083	23.23338330834583	1.0
833	7798	3	1.6447563691450122	1.7150113665909374	836.1268780881286	23.35832083958021	1.0
834	7847	3	1.4518584544594848	1.6410728436972797	923.3501513402895	23.44552723638181	1.0
835	7897	3	1.6152342345743376	1.9217184820226383	1001.8798271123553	23.462268865567218	1.0
836	7947	3	1.601478277881849	1.314840893692515	1076.1785697382904	23.462268865567218	1.0
837	7996	3	1.4999880742695404	1.2313470255583512	1148.5714904528932	23.462268865567218	1.0
838	8046	3	1.5152025141548244	1.4169814706153383	1224.5849512757952	23.5	1.0
839	8096	3	1.5005016790613555	1.389610316172296	1288.776489993939	23.5	1.0
840	8145	3	1.716727090622194	1.1779386466053616	1357.637400057137	23.474512743628186	1.0
841	8195	3	1.7663744857122248	1.2786390603356652	1429.207450849214	23.424537731134432	1.0
842	8245	3	1.805719669919331	1.705467561622458	1509.5699730964602	23.300099950024986	1.0
843	8294	3	1.567290024725035	1.4907146394236186	1598.4014333122363	23.175162418790606	1.0
844	8344	3	1.4216176737600599	1.629971102004819	1674.1136563110326	23.075462268865568	1.0
845	8394	3	1.3537903838523346	2.1271348418521443	1748.0184546571015	23.000749625187407	1.0
846	8443	3	1.3198042694883105	1.461990902341943	1823.1179422900334	22.904047976011995	1.0
847	8493	3	1.4505003639827274	1.713614993675364	1903.2739592139264	22.811344327836082	1.0
848	8543	3	1.6747012794874891	1.8133931328055812	1982.6011426756238	22.767366316841578	1.0
849	8592	3	1.7884989270942049	1.3825245891461158	2065.96678959305	22.642428785607198	1.0
850	8642	3	1.7960916759767669	1.533044357228206	2145.1002187509775	22.61319340329835	1.0
851	8692	3	1.7683718894312954	1.975315398571929	2234.6293615402797	22.69815092453773	1.0
852	8741	3	1.6163616778268115	2.2230603024220525	2337.8570563376875	22.741879060469763	1.0
853	8791	3	1.636316450689312	1.6838641723830519	2433.7449653985204	22.866816591704147	1.0
854	8841	3	1.6580313874172006	2.241013856915857	2505.9548304270243	23.0672163918041	1.0
855	8890	3	1.7182248507461297	0.757699640647468	2581.178722723023	23.075462268865568	1.0
856	8940	3	1.967076467321996	0.5840877882341659	2633.321320307514	23.137931034482758	1.0
857	8990	3	1.8067290956632927	0.7030564525873112	2690.4129040730722	23.447776111944027	1.0
858	9039	3	1.613033966866924	0.10493569356515596	2741.5185573917925	23.786106946526736	1.0
859	9089	3	1.337154333864342	0.4227201644442626	2749.5897877706416	24.160919540229884	2.0
860	9139	3	0.8662510587831773	0.18406733887212406	2755.0777706766885	24.364067966016993	2.0
861	9188	3	0.7492298961382222	0.05830771834854941	2737.4062659108417	24.296851574212894	2.0
862	9238	3	0.7496250608600203	-0.1876794440173916	2719.2778089286016	24.00774612693653	2.0
863	9288	3	0.7506075477230738	-0.15043898617787047	2710.7492241038394	23.7263868065967	2.0
864	9337	3	0.7530472679319444	-0.14455695717303882	2703.272557713347	23.460769615192405	2.0
865	9387	3	0.7565387963034442	-0.06663353069891297	2698.1385826233864	23.21864067966017	2.0
866	9437	3	0.7595458431690715	-0.044764715202820396	2695.323666990169	23.09370314842579	2.0
867	9486	3	0.7614116121750484	-0.0714240684562628	2692.51551477185	23.0	2.0
868	9536	3	0.7606344823063109	-0.056489631584892556	2689.464357479595	23.0	2.0
869	9586	3	0.7645741004854888	-0.05904003170343595	2686.9758470913594	23.0	2.0
870	9635	3	0.765623091332508	-0.021983741729830187	2685.6013898576966	23.0	2.0
871	9685	3	0.7678380358216907	-0.02066862720501481	2684.7640075857507	23.0	2.0
872	9735	3	0.769114662843245	-0.0031735748081410564	2683.7194530457773	23.0	2.0
873	9784	3	0.7656182602579482	-0.024223030990129676	2682.771018755699	23.0	2.0
874	9834	3	0.7654442497105366	-0.07978944081265596	2679.336746439896	22.990254872563717	2.0
875	9884	3	0.764076441705317	-0.07378849935726399	2675.3677964961566	22.865317341329334	2.0
876	9933	3	0.7640067049363238	-0.1059396972317294	2671.09486875457	22.740379810094954	2.0
877	9983	3	0.7630280737523895	-0.09800315115692994	2666.315783864545	22.61544227886057	2.0
878	10033	3	0.7619936467825575	-0.06517945642318262	2662.875742821091	22.5	2.0
879	10082	3	0.7621805540357304	-0.06200588161504157	2659.4549388914807	22.5	2.0
880	10132	3	0.7604401518591879	0.051784181543216	2656.7435119862675	22.5	2.0
881	10182	3	0.7607252384485332	0.05105416345895174	2659.5229271399617	22.5	2.0
882	10231	3	0.7603538489943615	0.03181652998560836	2661.0440457368195	22.5	2.0
883	10281	3	0.7561545870206513	0.031543898322423936	2662.8726945859794	22.5	2.0
884	10331	3	0.7500147994783262	-0.0011886480190480971	2666.2812677586917	22.5	2.0
885	10380	3	0.743926753047934	0.040448653463748194	2666.719353004076	22.5	2.0
886	10430	3	0.7382146572037266	0.03085868740714988	2668.38278521826	22.5	2.0
887	10480	3	0.736467304141961	0.03637493743729913	2669.7719117969104	22.5	2.0
888	10529	3	0.7370233672330511	-0.04978473353569669	2669.50486348204	22.5	2.0
889	10579	3	0.7367908852322596	-0.07736598368644051	2666.742643353856	22.5	2.0
890	10629	3	0.7366530232553634	-0.08497916971194543	2662.7913674440006	22.5	2.0
891	10678	3	0.7350806895674735	-0.08502872431409392	2658.919438469254	22.5	2.0
892	10728	3	0.7349411756543867	-0.07600423158694697	2654.7867375644896	22.5	2.0
893	10778	3	0.734541272810983	-0.07547674353355892	2650.8625084385117	22.5	2.0
894	10827	3	0.73463246476995	-0.05813989048512566	2647.580888528448	22.5	2.0
895	10877	3	0.7356670603169823	-0.057886004500476096	2644.745221977408	22.5	2.0
896	10927	3	0.7363103210809093	-0.05754567688102486	2642.0447675726455	22.5	2.0
897	10976	3	0.7379168596114782	-0.0552894432938147	2639.328532248436	22.5	2.0
898	11026	3	0.7397846201615762	-0.0585899610942802	2636.4460546612727	22.5	2.0
899	11076	3	0.7406544190743778	-0.07693154997156243	2633.071872685533	22.5	2.0
900	11125	3	0.7412403551767054	-0.07074186754144912	2629.545866828109	22.5	2.0
901	11175	3	0.7413628117477772	-0.06087493495614251	2626.3000579508457	22.43728135932034	2.0
902	11225	3	0.7407001646200047	-0.05481629214060223	2623.4890133470294	22.312343828085957	2.0
903	11274	3	0.7394909494470325	-0.037275078655609424	2620.9635047186334	22.22513743128436	2.0
904	11324	3	0.7390874372508742	-0.03387069840687706	2618.9829838577616	22.100199900049976	2.0
905	11374	3	0.7387814845726828	-0.04452236949019725	2616.9932621398543	22.037731134432782	2.0
906	11423	3	0.7382097262770241	-0.05990107778064871	2614.3354291668657	22.037731134432782	2.0
907	11473	3	0.7378870694162479	-0.05564719172673302	2611.5632094523708	22.0	2.0
908	11523	3	0.7373215670820468	-0.0522312712059706	2608.893793185957	22.0	2.0
909	11572	3	0.7368873866382728	-0.05846936350832936	2606.1977243435153	22.0	2.0
910	11622	3	0.7361040469767172	-0.04539943016444948	2603.643268941085	22.0	2.0
911	11672	3	0.7363587253326164	-0.048146014907492304	2601.3384456590784	22.0	2.0
912	11721	3	0.7362174942696804	-0.05632179209984691	2598.762309970903	22.0	2.0
913	11771	3	0.7354060902627538	-0.055012476765104346	2596.069373018146	22.0	2.0
914	11821	3	0.734828485699995	-0.04816909545155078	2593.629327276284	22.0	2.0
915	11870	3	0.737104756691384	-0.05566366537789306	2591.0940092897827	22.0	2.0
916	11920	3	0.7278619367741646	0.05758595742770447	2588.8557807773477	22.0	2.0
917	11970	3	0.8742806395307408	1.280727849573012	2631.1565897858227	22.0	3.0
918	12019	3	1.0197656325591906	1.2345552211825923	2693.0228912143325	22.0	3.0
919	12069	3	1.0190170875393578	0.6415468026695464	2746.6604727904337	22.00999500249875	3.0
920	12119	3	1.0613767037473596	0.40992200276343366	2772.962119032206	22.134932533733135	3.0
921	12168	3	0.8897891613662929	-0.8054763668500207	2753.9509332698935	22.259870064967515	3.0
922	12218	3	0.7381392233263115	-0.617126581784483	2733.2691210001512	22.377311344327836	3.0
923	12268	3	0.7356679248851452	-0.06004403537001167	2709.9392793857596	22.367566216891554	3.0
924	12317	3	0.6892473137620083	0.14357252432025794	2713.7273990842227	22.24262868565717	3.0
925	12367	3	0.7619943852951628	0.17643569189786099	2722.8610711841966	22.11769115442279	3.0
926	12417	3	0.7590675009643053	0.061105740396733575	2714.5711769201384	22.0	3.0
927	12466	3	0.7276599090837544	0.9834966031786359	2732.7823820261387	21.772113943028486	3.0
928	12516	3	0.7094405547562547	1.0251651493959195	2783.7817630968966	19.482508745627186	4.0
929	12566	3	0.6232228908945557	1.0603778954398226	2836.5422092897606	15.922288855572214	4.0
930	12615	3	0.5867190926645167	0.9587773404912304	2886.896549432232	11.63168415792104	4.0
931	12665	3	0.5745734253519161	0.01900682803275176	2915.9340852389673	7.246626686656672	4.0
932	12715	3	0.5627614328002715	-0.09075269924077889	2913.3236145055193	4.784107946026986	4.0
933	12764	3	0.5958799815375331	-0.14856946210907582	2905.3660191229774	3.4962518740629687	4.0
934	12814	3	0.6270670260482168	-0.09264530385363108	2899.501760241182	2.8025987006496753	4.0
935	12864	3	0.6442946162117146	-1.371155067818225	2866.4928141295095	2.443528235882059	4.0
936	12913	3	0.6257378135259652	-1.0370319251239497	2806.3487552256893	2.7443778110944526	4.0
937	12963	3	0.5721798538140751	-0.7532797164601304	2769.5439760055765	3.521489255372314	2.0
938	13013	3	0.5227701313181706	-0.7727908706508485	2731.221983596599	4.715392303848076	2.0
939	13062	3	0.4878385453139782	0.5562988131868871	2724.8591136671976	6.0812093953023485	2.0
940	13112	3	0.4877734608050957	0.20640930552143077	2744.2225378940884	7.060469765117441	2.0
941	13162	3	0.49017659895757393	-0.0979916050740881	2739.2781515685633	7.756871564217891	2.0
942	13211	3	0.49031836596774075	-0.0767889700849626	2735.1629436371013	8.227136431784109	2.0
943	13261	3	0.4911215540089649	0.08705981219130611	2738.046756259568	8.583708145927037	2.0
944	13311	3	0.4900464402204205	0.22290867533407965	2744.4171379112095	8.843078460769615	2.0
945	13360	3	0.4871525956556578	0.22828966128955636	2755.6348356434023	9.09295352323838	2.0
946	13410	3	0.4860678338719344	0.23088622249621282	2766.9150451144524	9.28935532233883	2.0
947	13460	3	0.4849263991907246	0.07531181526517142	2771.8168993925415	9.414292853573214	2.0
948	13509	3	0.48542839991907505	-0.0634714961628034	2773.4028571589006	9.5	2.0
949	13559	3	0.48500233709442314	-0.06262905630464101	2770.2367791110173	9.5	2.0
950	13609	3	0.485128741509468	-0.057366692259141566	2767.2679883401565	9.5	2.0
951	13659	3	0.4849342906488743	-0.05777659853785094	2764.425928517053	9.583958020989506	2.0
952	13708	3	0.4847102369734438	-0.05402001337055736	2761.8489700345885	9.708895552223888	2.0
953	13758	3	0.4859452320039596	-0.048376820348083924	2759.352693522535	9.833833083458272	2.0
954	13808	3	0.4857278333072413	-0.051391614726612786	2756.8573807569956	9.958770614692654	2.0
955	13857	3	0.48616637478266717	-0.04488011792311506	2754.4936405908493	10.0	2.0
956	13907	3	0.48703550141056845	-0.044741634658761915	2752.1334047491273	10.0	2.0
957	13957	3	0.4867415743954925	-0.04724657098658915	2749.891125292662	10.0	2.0
958	14006	3	0.4870237127240638	-0.03921384435658314	2747.840949967575	10.0	2.0
959	14056	3	0.48670397956307115	-0.04314907711867677	2745.7376402374366	10.0	2.0
960	14106	3	0.48680414896552704	-0.04043438211022039	2743.715454815587	10.0	2.0
961	14155	3	0.48748569410650117	-0.03666344423803923	2741.7229255127077	10.0	2.0
962	14205	3	0.4882258067415857	-0.036778846958336185	2739.8652737378156	10.0	2.0
963	14255	3	0.4891787587976232	-0.03335138616554534	2738.120492608545	10.0	2.0
964	14304	3	0.489847385505803	-0.03756358545634952	2736.334075567123	10.0	2.0
965	14354	3	0.4909928915094257	-0.03682500804645542	2734.523617576673	10.0	2.0
966	14404	3	0.49268321259887426	-0.038879176467724166	2732.618462610016	10.0	2.0
967	14453	3	0.49397653542032033	-0.03945296506871085	2730.710166586048	10.0	2.0
968	14503	3	0.4951861478531835	-0.03440155092023999	2728.8909477845345	10.0	2.0
969	14553	3	0.4952375923775682	-0.0369981121268989	2727.1467350479766	10.0	2.0
970	14602	3	0.4948478522522222	-0.030816495103421895	2725.484761632025	10.0	2.0
971	14652	3	0.4957917694423637	-0.03302825854871722	2723.9597021026284	10.0	2.0
972	14702	3	0.49618654422244374	-0.029266129867064717	2722.396153448155	10.0	2.0
973	14751	3	0.49701461599133034	-0.030320013541245697	2720.8411742305866	10.078210894552724	2.0
974	14801	3	0.49721520394752666	-0.03277437256406484	2719.311019793932	10.150924537731134	2.0
975	14851	3	0.4972772675782786	-0.029023784154443857	2717.6754078819336	10.150924537731134	2.0
976	14900	3	0.4970766269774802	-0.028149349967083667	2716.1551670851113	10.150924537731134	2.0
977	14950	3	0.4978288500815857	-0.02736198498218073	2714.8325287023995	10.07296351824088	2.0
978	15000	3	0.4993451393980753	-0.02867757599355528	2713.407580777371	10.061469265367316	2.0
979	15049	3	0.49992596401544903	-0.029831603196517693	2711.9742948979538	10.11319340329835	2.0
980	15099	3	0.500860525862391	-0.028262126200491018	2710.5676203402545	10.150924537731134	2.0
981	15149	3	0.5004941899454659	-0.025400138737151055	2709.1765868957286	10.150924537731134	2.0
982	15198	3	0.5006832141484967	-0.025804048258187873	2707.9010322859667	10.089705147426287	2.0
983	15248	3	0.5011462988735731	-0.02540138225085203	2706.745829103334	10.037731134432784	2.0
984	15298	3	0.501952863411461	-0.028135183208165087	2705.49015219517	10.0	2.0
985	15347	3	0.5031880870348612	-0.025930991250511775	2704.1210167674703	10.0	2.0
986	15397	3	0.5034352992909801	-0.0258170412331394	2702.8428287576003	10.0	2.0
987	15447	3	0.5041287772622577	-0.02428073235028066	2701.5423084146983	10.0	2.0
988	15496	3	0.503815148657474	-0.025111631936410726	2700.281058736855	10.065717141429285	2.0
989	15546	3	0.5045244979612402	-0.026937011268746654	2699.085477898519	10.075462268865568	2.0
990	15596	3	0.5049297071186851	-0.0229420607948456	2697.8679142428327	10.075462268865568	2.0
991	15645	3	0.5045434491940319	-0.021730332231736527	2696.7117977356193	10.075462268865568	2.0
992	15695	3	0.5046228800604634	-0.020091613603534612	2695.658920138646	10.085457271364318	2.0
993	15745	3	0.5042772071805662	-0.02001083169932766	2694.621028169703	10.075462268865568	2.0
994	15794	3	0.5044101387691899	-0.022642013722076054	2693.5378618876753	10.075462268865568	2.0
995	15844	3	0.5048876623639176	-0.02113023808619805	2692.4992697414186	10.075462268865568	2.0
996	15894	3	0.5050205782629933	-0.023484732499197424	2691.3717688278075	10.0	2.0
997	15943	3	0.5052037773941366	-0.020749409109221573	2690.238123313945	10.0	2.0
998	15993	3	0.5053205552250803	-0.01837211307112326	2689.2450415471008	10.0	2.0
999	16043	3	0.5052357449198893	-0.021729727907320473	2688.1992734428477	10.0	2.0
1000	16092	3	0.5059005354739685	-0.022041919576537387	2687.1892212572916	10.093453273363318	2.0
1001	16142	3	0.5067591802467075	-0.022538151273808545	2686.0557384687613	10.142928535732134	2.0
1002	16192	3	0.5070936738770819	-0.02500881543424882	2684.8543957784923	10.267866066966517	2.0
1003	16241	3	0.5070010497603947	-0.028412149736877976	2683.484670184972	10.301849075462268	2.0
1004	16291	3	0.5058509056086736	-0.05771290042003067	2681.509923781517	10.20864567716142	2.0
1005	16341	3	0.5032756786150652	0.18851289454985423	2691.9202460223687	10.234632683658171	2.0
1006	16390	3	0.5012281993696658	-0.09996183632039982	2690.9936673488523	10.160419790104948	2.0
1007	16440	3	0.49877350912419716	-0.09473409309098804	2686.1799678010107	10.25112443778111	2.0
1008	16490	3	0.7014912116244102	0.008655204022200592	2682.3689977987383	10.376061969015492	2.0
1009	16539	3	0.9234734300105382	-0.2407531550815267	2669.523037151454	10.425537231384308	2.0
1010	16589	3	0.991717345877971	-0.3802635036473591	2671.323408463161	10.424537731134432	5.0
1011	16639	3	1.7294357117399002	0.274185323151272	2688.1126485599207	10.38680659670165	5.0
1012	16688	3	1.9161601411848075	-0.14021563002471146	2684.959738658531	10.38680659670165	5.0
1013	16738	3	1.8262052704746252	-13.298178587325244	2459.166736283314	10.38680659670165	5.0
1014	16788	3	1.9452055417289726	-12.892284139500145	1795.1306323449144	10.32383808095952	5.0
1015	16837	3	1.3907288899874242	-13.553346251090913	1119.8206915803735	10.316841579210395	5.0
1016	16887	3	1.2621921623701577	-13.210795647517115	464.02315123108013	10.513993003498252	6.0
1017	16937	3	1.4651514218369783	-0.017356569132518852	26.40998922689538	10.95552223888056	6.0
1022	347	4	3.1931372822548645	-0.2145105352985348	-34.06332189693688	19.287106446776612	1.0
1023	397	4	3.4521015468549985	0.031786188350800014	-36.23095991598223	19.212893553223388	1.0
1024	447	4	3.7426765882007076	0.32788409066696184	-16.5200435695603	18.38655672163918	1.0
1025	496	4	3.715271096395914	1.6623892912676541	14.648307120140574	17.624437781109446	1.0
1026	546	4	3.0513540539278305	1.0596818820298861	65.81772910109746	17.203648175912043	1.0
1027	596	4	3.0333672172859454	1.2364329776381637	119.4351474719923	17.071214392803597	1.0
1028	645	4	3.167289165401576	1.3035208444449482	182.23241936916887	17.0	1.0
1029	695	4	3.143122632292759	1.2803499346241316	251.66327610230124	16.887306346826588	1.0
1030	745	4	2.8727400534224246	1.4387967472263672	318.6452502055909	16.762368815592204	1.0
1031	794	4	2.9616479551890564	1.1236319592856578	384.9056767623327	16.63743128435782	1.0
1032	844	4	3.046286342328166	0.8127668120723583	439.09897270860444	16.512493753123437	1.0
1033	894	4	2.8789869222385644	0.42166681380414617	476.5621661620673	16.5	1.0
1034	943	4	2.717827972969027	1.5452325011077472	538.4559549357598	16.5	1.0
1035	993	4	2.7100430304618204	1.3508056662304537	592.1726176840199	16.569965017491253	1.0
1036	1043	4	2.4032098016054095	1.493737446982771	649.6645509500437	16.650924537731136	1.0
1037	1092	4	2.6576735356723327	1.1061302885440623	713.4974527012648	16.650924537731136	1.0
1038	1142	4	3.0849605806961784	2.368619313514646	777.5892713915182	16.650924537731136	1.0
1039	1192	4	3.0167961072540646	0.9404331323053469	847.6330360360752	16.69815092453773	1.0
1040	1241	4	3.3269252630379262	1.6159352094660364	931.6885757433572	16.70414792603698	1.0
1041	1291	4	3.3820938425457068	1.1979158305474544	1000.0898045289199	16.829085457271365	1.0
1042	1341	4	3.550742443460316	-0.07952163022037574	1047.7405742812286	16.95402298850575	1.0
1043	1390	4	3.6660010288834033	1.8833998056292978	1128.0235635026563	16.962268865567218	1.0
1044	1440	4	3.477922579179738	1.2464467623087883	1191.742048895249	17.0	1.0
1045	1490	4	3.1213703939965374	2.1140424133176134	1280.172312906674	17.0	1.0
1046	1539	4	2.982719029412835	1.400245921487663	1361.095302226201	16.962268865567218	1.0
1047	1589	4	3.222878086032112	1.8498558722259038	1423.8808267068785	16.962268865567218	1.0
1048	1639	4	3.2552668384005217	1.812124560255086	1515.454952648592	16.962268865567218	1.0
1049	1688	4	3.446963916356066	1.811722881046201	1610.1332737601751	16.962268865567218	1.0
1050	1738	4	3.225760298695999	1.8008983442566282	1705.0170275112275	17.0	1.0
1051	1788	4	3.0423705047340226	0.6874934677455651	1770.7183682305622	17.0	1.0
1052	1837	4	2.895016943344646	1.3713325421605043	1813.5037098894227	16.881309345327335	1.0
1053	1887	4	2.9057439859249574	0.8871292668461433	1840.1395420960052	16.756371814092955	1.0
1054	1937	4	3.2436800325970854	0.6266810556819187	1877.7667779984642	16.63143428285857	1.0
1055	1986	4	3.2788508756433523	1.4948943294563184	1920.7769280650775	16.506496751624187	1.0
1056	2036	4	3.481859008533304	0.3703753182211238	1989.1250839001648	16.5	1.0
1057	2086	4	3.6299286672781594	1.0734170951245543	2051.479108761479	16.5	1.0
1058	2135	4	3.6243292313151323	1.5232772615985335	2131.2785220149235	16.5	1.0
1059	2185	4	3.3626245599768714	1.9547311820834952	2237.5186520056945	16.5	1.0
1060	2235	4	3.1347175634339455	2.567974457215266	2333.358923928622	16.5	1.0
1061	2284	4	2.8566333500836825	1.646245992661873	2434.313779982638	16.5	1.0
1062	2334	4	2.335401229062562	1.9348607797662263	2525.4200292225064	16.5	1.0
1063	2384	4	2.1776157973860277	0.9583259287083661	2596.746000187504	16.5	1.0
1064	2433	4	2.1687607789382204	0.58700760834337	2624.631566661461	16.5	1.0
1065	2483	4	2.1349612635707236	0.8354937832730056	2682.337495093631	16.5	1.0
1066	2533	4	2.349978900372044	0.9734925465222821	2725.774075933258	16.5	1.0
1067	2582	4	2.4642602461067606	1.2901055163267907	2774.6576198851276	16.5	1.0
1068	2632	4	2.3943468988120062	2.239814323732551	2880.5747416276245	16.5	1.0
1069	2682	4	2.602355432916768	2.2289202816298372	2956.863152184782	16.5	1.0
1070	2731	4	2.665842029395053	2.272713750239821	3025.285302920701	16.528235882058972	1.0
1071	2781	4	2.1789029758921306	0.9490592074478954	3091.2782689627747	16.653173413293352	1.0
1072	2831	4	1.8201577944007532	-0.07100581619024608	3109.5446343301687	16.778110944527736	1.0
1073	2880	4	1.195504619135924	-0.30822698645366137	3110.8045408480234	16.90304847576212	2.0
1074	2930	4	0.6522705739534207	-0.9951815958312997	3114.1043642800505	17.0	2.0
1075	2980	4	0.6509942770060131	-0.12207387276723151	3103.6337285294453	17.0	2.0
1076	3029	4	0.6492400810333345	-0.10879325924105601	3097.776752935154	17.0	2.0
1077	3079	4	0.6476240906782406	-0.08980972798766407	3093.3165159557184	17.0	2.0
1078	3129	4	0.6457488037570482	-0.07533214320452834	3089.3056984779973	17.0	2.0
1079	3178	4	0.6461826298151917	-0.049934208761140686	3086.5630925335904	17.020739630184906	2.0
1080	3228	4	0.771048768675354	-0.2854040893287961	3077.69255902943	17.14567716141929	2.0
1081	3278	4	0.883017881920156	-0.3305988225856701	3061.0862101851144	17.188655672163918	3.0
1082	3327	4	1.216810727934857	0.7996882704341538	3055.7671209008477	17.188655672163918	3.0
1083	3377	4	1.5695162850486992	0.2357280835356206	3059.218029842986	17.19815092453773	3.0
1084	3427	4	1.519626120963246	0.2292199759233668	3069.0531892206923	17.19815092453773	3.0
1085	3476	4	1.4873674872132197	0.27486267250624413	3083.023974294361	17.279860069965018	3.0
1086	3526	4	1.3279582935456888	-1.0244371147232814	3073.398558360793	17.4047976011994	3.0
1087	3576	4	1.3451171121387024	0.018543815182745046	3074.5083915771315	17.5	3.0
1088	3625	4	1.6935775415374827	0.09748845973060782	3076.034564694008	17.44902548725637	3.0
1089	3675	4	2.0715806408547546	0.397486629857402	3100.723133860239	17.38680659670165	3.0
1090	3725	4	2.272369431369247	-0.022025835788974314	3111.734134048301	17.38680659670165	3.0
1091	3774	4	2.191196492410611	-0.3499323788879335	3100.9451609238877	17.38680659670165	3.0
1092	3824	4	2.0051108331193292	-0.3548831401432531	3095.3545823563795	17.43753123438281	3.0
1093	3874	4	1.6070400444767134	-0.417705044870626	3050.5392563588825	17.5	3.0
1094	3923	4	1.2323526498793789	0.20798051225857433	3050.220524357496	17.5	3.0
1095	3973	4	0.9374015709530623	-0.3360006448338457	3050.9722720616046	17.5	3.0
1096	4023	4	0.7103180910058672	0.16015319743400094	3044.5638813428445	17.5	3.0
1097	4072	4	0.660369708326189	0.2616351489199788	3068.9507945112878	17.41879060469765	3.0
1098	4122	4	0.7050906503481986	0.4214882796621046	3087.0384883400366	17.293853073463268	3.0
1099	4172	4	0.7647056212274003	0.5204473736885104	3090.0731443334766	16.859570214892553	3.0
1100	4221	4	0.8098247616914059	0.4770960857162334	3110.6054902506366	15.102198900549725	3.0
1101	4271	4	0.8592284273628614	0.16267909603365366	3124.8644114257836	12.86656671664168	4.0
1102	4321	4	0.8769544349063046	-0.1125091367365446	3126.6972960095904	10.326086956521738	4.0
1103	4370	4	0.9176777148618419	0.11833896836184789	3143.9176117941474	7.971264367816092	4.0
1104	4420	4	0.8719826429085926	0.2635803254277932	3157.885323454712	7.0034982508745625	4.0
1105	4470	4	0.8231138364849493	0.178541739239475	3169.9689325535755	6.820839580209895	2.0
1106	4519	4	0.7718210086594192	0.23769267133535102	3179.964443386158	6.951024487756122	2.0
1107	4569	4	0.6861506571926823	0.2853367320328049	3189.6607585121114	7.114192903548226	2.0
1108	4619	4	0.6955874149629538	-0.15922142150612895	3186.271871871336	7.116941529235382	2.0
1109	4668	4	0.7042566917218975	-0.746363744441481	3162.2888511131446	6.867066466766617	2.0
1110	4718	4	0.6963357722824491	-0.756601137698445	3122.9322144638145	6.705647176411794	2.0
1111	4768	4	0.6869068683855707	-0.7548619899523087	3085.8089703753963	6.887556221889056	2.0
1112	4817	4	0.6676378708516313	-0.7468913765934064	3048.5052911866615	7.303098450774613	2.0
1113	4867	4	0.6677148179499651	-0.14017372106642467	3029.1271506785088	7.8455772113943025	2.0
1114	4917	4	0.655246646444334	0.04377101617798833	3027.840694865594	8.418040979510245	2.0
1115	4966	4	0.6406016283054439	0.04745321502548288	3029.8568248777683	8.736131934032983	2.0
1116	5016	4	0.627205611485385	0.046522400052653866	3032.238254060567	8.917541229385307	2.0
1117	5066	4	0.5950346475727438	0.08896776178777899	3034.2303853649796	9.0	2.0
1118	5115	4	0.5921375044416056	-0.063282179583308	3035.9480910894094	9.025987006496752	2.0
1119	5165	4	0.5925997363486394	-0.05407668246457326	3033.0972590885017	9.150924537731134	2.0
1120	5215	4	0.5926376208396064	-0.04674596341757681	3030.5349199145685	9.275862068965518	2.0
1121	5264	4	0.5924145162464663	-0.0444109104899003	3028.215983464881	9.4007996001999	2.0
1122	5314	4	0.5927726164161705	-0.04316480051407151	3026.040952309925	9.5	2.0
1123	5364	4	0.5930829598567537	-0.042939433945266954	3023.8737958703	9.5	2.0
1124	5413	4	0.5931070525809735	-0.03365619556337712	3022.006896395657	9.5	2.0
1125	5463	4	0.593789454053369	-0.034913531755203404	3020.3186283280393	9.5	2.0
1126	5513	4	0.5932010084650877	-0.03575103799314282	3018.4847270765686	9.5	2.0
1127	5562	4	0.5930540897919845	-0.030883320211759442	3016.8452690897466	9.5	2.0
1128	5612	4	0.5930294768612383	-0.036339261187010315	3015.118403323433	9.5	2.0
1129	5662	4	0.5929943247954689	-0.03797494799083159	3013.3090013101855	9.575462268865568	2.0
1130	5711	4	0.5933476010461249	-0.03486862689121116	3011.611764940639	9.666916541729135	2.0
1131	5761	4	0.5944227602094163	-0.033218373139436166	3009.9277051191107	9.791854072963519	2.0
1132	5811	4	0.5953132136161744	-0.030887638856782345	3008.380461787843	9.9167916041979	2.0
1133	5860	4	0.5956728161891977	-0.026538774620356052	3006.9502389113277	9.966266866566716	2.0
1134	5910	4	0.5974496708945901	-0.017883362085544027	3005.728180968628	10.0	2.0
1135	5960	4	0.5994782770894546	-0.013482685414148616	3004.478425520677	10.0	2.0
1136	6009	4	0.6004851748643835	0.0012910148398210333	3004.31040446763	10.0	2.0
1137	6059	4	0.602459787511544	-0.00434454559140339	3004.2411829998455	10.0	2.0
1138	6109	4	0.6029674653737861	-0.014515497286004528	3003.8110634622467	10.0	2.0
1139	6159	4	0.6023023538194258	-0.02342967805645393	3003.3573833203855	10.0	2.0
1140	6208	4	0.6024914880342916	-0.037540466298842286	3001.7180624499265	10.0	2.0
1141	6258	4	0.6024884491123126	-0.03237640693955129	2999.937008965961	10.0	2.0
1142	6308	4	0.667232625752903	-0.0678404867981748	2997.7788442383758	10.0	2.0
1143	6357	4	0.7227391141627634	0.21619446769830214	3001.509765973583	10.0	2.0
1144	6407	4	0.7351607544221385	0.19844582020474172	3011.7454846076853	10.0	2.0
1145	6457	4	0.7501234068780401	0.19241314227475248	3021.442029375676	10.003498250874562	2.0
1146	6506	4	0.6973017169367863	0.3480126959521982	3035.7525720744356	10.128435782108946	2.0
1147	6556	4	1.5861058059632513	1.1114964197913253	3053.7431362391526	10.253373313343328	2.0
1148	6606	4	1.7953179913295667	-15.359962296863204	2573.5224101087983	10.26311844077961	5.0
1149	6655	4	2.21483211843767	-15.374459976912178	1810.8775447208363	10.084457771114442	5.0
1150	6705	4	2.3254915077893488	-15.400459893164609	1046.8586095085407	9.9207896051974	5.0
1151	6755	4	1.3851275577225004	-16.491098003630796	271.0405604692636	10.379310344827585	6.0
1152	6804	4	1.571710481101975	-0.06810945246264455	-14.083821350533746	11.434032983508246	6.0
1153	6854	4	1.7779355067904075	-0.13734152652513487	-17.28952164560147	13.065217391304348	6.0
1154	6904	4	1.740566207092301	-0.13035882017409403	-23.445419828564418	14.872063968015992	6.0
1155	6953	4	1.719444936692478	-0.015747079882622448	-23.57626897013238	16.209145427286355	6.0
1156	7003	4	1.2996913136883639	0.04924940958523515	-23.61723777861237	17.144427786106945	6.0
1157	7053	4	0.657804660762493	0.15404613593084035	-20.629646140570134	17.719140429785107	6.0
1158	7102	4	0.5544349265151582	0.06304447887386579	-16.859518043788725	18.076461769115443	6.0
1159	7152	4	0.550619548205412	0.003233150207555896	-16.300261647003847	18.33583208395802	6.0
1160	7202	4	0.5453911903500822	0.00406389019144178	-16.13774085520256	18.58570714642679	6.0
1161	7251	4	0.5199794781761401	0.008715930091950803	-15.938381467307837	18.804597701149426	6.0
1162	7301	4	0.5159895847637367	0.0034464483115265935	-15.681403108394498	18.92953523238381	6.0
1163	7351	4	0.51748888014102	0.005523298271241331	-15.54666565891714	19.0	6.0
1164	7400	4	0.5183238320802321	0.005672093680973136	-15.404706747674567	19.03798100949525	6.0
1165	7450	4	0.5212896839958879	0.00039291755994603404	-15.18916539945508	19.162918540729635	6.0
1166	7500	4	0.520202739267221	0.0035250318235158077	-15.118358732746053	19.28785607196402	6.0
1167	7549	4	0.5303607166976669	0.0019645877997301344	-14.870776746358027	19.412793603198402	6.0
1168	7599	4	1.0158604446280446	-0.030939451291750176	-14.780677918903587	19.5	1.0
1169	7649	4	1.376363478914029	0.06794105922266767	-16.39753177170059	19.816091954022987	1.0
1170	7698	4	1.6087386749357468	0.08301786730859637	-14.231769905812207	20.74487756121939	1.0
1171	7748	4	2.032147421335007	0.2719123087577808	-6.505194870777861	21.751374312843577	1.0
1172	7798	4	2.0166293619457307	0.2504793313575944	6.943655096386672	22.7816091954023	1.0
1173	7847	4	2.4517966557065294	0.3687811955493429	29.412648126081958	23.466516741629185	1.0
1174	7897	4	2.660068847471829	0.4562385055863957	53.29957260941244	23.462268865567218	1.0
1175	7947	4	2.5554255249519504	0.41273183118330753	73.02665642418586	23.525737131434283	1.0
1176	7996	4	2.302872337932149	0.5816863819600974	96.58302345592762	23.74462768615692	1.0
1177	8046	4	1.9539952066819786	0.7517489704307598	128.88275692624353	23.91704147926037	1.0
1178	8096	4	1.9956097259837993	0.8983554828446026	169.34239326912498	24.041979010494753	1.0
1179	8145	4	2.0979096997291524	0.9369063085833034	218.64898133132854	24.160419790104946	1.0
1180	8195	4	2.4033739665469436	0.9519831166692407	268.74608089664736	24.19815092453773	1.0
1181	8245	4	2.6380297942751967	0.961480495403932	316.1286655356239	24.188655672163918	1.0
1182	8294	4	2.659027051454504	1.0616520207581677	358.8210278086475	24.264117941029486	1.0
1183	8344	4	2.5396754751907022	1.22711521835945	419.3252169364793	24.235882058970514	1.0
1184	8394	4	2.305152012653938	1.4120592979767563	476.8241119235163	24.24462768615692	1.0
1185	8443	4	1.9234855033866236	1.0846994422030014	532.5979626738047	24.456021989005496	1.0
1186	8493	4	1.7213547434499747	1.0168594189243296	595.1471531688985	24.705897051474263	1.0
1187	8543	4	1.7720121096252928	1.0553463807212593	641.0959131186136	24.92128935532234	1.0
1188	8592	4	1.880234961012486	0.941598866870658	697.2416234443563	24.90654672663668	1.0
1189	8642	4	1.8032580362817114	0.9793975361374754	749.9434155329204	24.849075462268864	1.0
1190	8692	4	1.8652285187894502	0.789645295340862	796.8008344701171	24.96976511744128	1.0
1191	8741	4	1.9523922875768358	0.6314746499132583	835.3597125149224	25.401549225387306	1.0
1192	8791	4	1.82496021136685	0.5981552408298406	869.1474795727274	26.162168915542228	1.0
1193	8841	4	1.917631644063175	0.7322616782792947	893.317364293539	27.083958020989506	1.0
1194	8890	4	1.7620147350795217	0.6401076100160724	912.9464466963483	27.800599700149924	1.0
1195	8940	4	1.5358577508940643	0.4371713034119523	933.7968356887806	28.243878060969514	1.0
1196	8990	4	1.5599715251613917	0.5778582423046235	959.7551313569179	28.45152423788106	1.0
1197	9039	4	1.432871185843225	0.426584981725403	995.3301600370904	28.472763618190903	1.0
1198	9089	4	1.5190207713075132	0.683620423226102	1030.4762329965956	28.73313343328336	1.0
1199	9139	4	1.6236937487736858	0.6730790064035431	1074.771323907531	28.80184907546227	1.0
1200	9188	4	1.6895023403206835	0.9302345955482696	1106.1242644348135	28.80984507746127	1.0
1201	9238	4	1.7477477711193665	0.9792965001934882	1141.730136493208	28.847326336831586	1.0
1202	9288	4	1.7677504693419137	0.9151723544102879	1189.6393315722241	28.361569215392304	1.0
1203	9337	4	1.7875165831540223	1.3916959200686283	1221.9989492204602	27.868815592203898	1.0
1204	9387	4	1.7485306438268569	0.6587206761415215	1267.9857929612037	27.329085457271365	1.0
1205	9437	4	1.796140408328028	0.852967891562834	1312.052830377138	26.952273863068466	1.0
1206	9486	4	1.7562667842432766	1.0525384135524616	1353.9823206844044	26.924537731134432	1.0
1207	9536	4	1.8711196643010775	0.6837551378180838	1404.5580867830638	26.93503248375812	1.0
1208	9586	4	1.8885956579123346	0.4195685967263662	1432.8395884591723	27.156671664167916	1.0
1209	9635	4	2.0110594867331755	0.8578788975426673	1456.539036972703	27.122188905547226	1.0
1210	9685	4	2.0671154954448023	0.37877252778797327	1491.057392338852	27.025487256371814	1.0
1211	9735	4	1.9193234113181663	0.4320858275646472	1522.7970623209476	27.0	1.0
1212	9784	4	1.8419306414688397	1.2086031881779822	1578.608441708211	26.936031984007997	1.0
1213	9834	4	1.7522969895340257	0.5723686226813831	1636.232302095662	26.839330334832585	1.0
1214	9884	4	1.763640539742421	0.515406802705202	1678.0291105841234	26.764117941029486	1.0
1215	9933	4	1.7738717099328125	1.1634625736481823	1724.5780767880615	26.735882058970514	1.0
1216	9983	4	1.7676325595559939	1.1404053221985166	1743.9080950267673	26.735882058970514	1.0
1217	10033	4	1.6411625841040551	0.7593187977036961	1780.2279319853794	26.820839580209896	1.0
1218	10082	4	1.5167725670503496	0.7396953721383926	1800.0986747313384	26.976511744127937	1.0
1219	10132	4	1.4507589368626483	0.46531385547595516	1825.9283106606413	27.150924537731136	1.0
1220	10182	4	1.4402865372226754	0.15182334516314436	1866.806856442401	27.150924537731136	1.0
1221	10231	4	1.500318420793727	0.6744935096193496	1902.2114427952208	27.047226386806596	1.0
1222	10281	4	1.530322697795195	0.8794777810050739	1951.634184023313	26.85407296351824	1.0
1223	10331	4	1.4598816353745678	0.5560232521876226	1988.9756549340766	26.646426786606696	1.0
1224	10380	4	1.5831688917381703	0.6782206133308385	2025.2902101258092	26.547226386806596	1.0
1225	10430	4	1.6669796112259536	0.27496370845023194	2042.4480019637735	26.61319340329835	1.0
1226	10480	4	1.6814839656793246	1.476056558125244	2068.623518934264	26.52623688155922	1.0
1227	10529	4	1.8031321754398	1.194884752227867	2132.1234876650456	26.424537731134432	1.0
1228	10579	4	1.9769398838738628	1.576823072927415	2199.245276982299	26.326336831584207	1.0
1229	10629	4	1.9372612633648836	2.2128016795687113	2272.0240727283026	25.991504247876062	1.0
1230	10678	4	2.270701065053051	0.6983267661840752	2347.571515379941	25.828335832083958	1.0
1231	10728	4	2.600945967637154	1.5225106399268762	2392.087950002246	25.820839580209896	1.0
1232	10778	4	2.2380195217420034	0.45861966174553614	2449.719425364275	26.09495252373813	1.0
1233	10827	4	1.9414305903467295	-0.1411359875326142	2493.6817471255445	26.19865067466267	1.0
1234	10877	4	1.3535017088860741	0.19412372704533648	2501.6445067673612	25.968265867066467	2.0
1235	10927	4	0.7190828570517082	-0.6137093044126193	2501.211864511643	25.45727136431784	2.0
1236	10976	4	0.5434469177120376	-0.08299541487660018	2475.5429791238666	24.506496751624187	2.0
1237	11026	4	0.5435246123478455	0.018792685581418497	2457.001750072989	23.89880059970015	2.0
1238	11076	4	0.5436372911386131	-0.07329917497431954	2455.5171354764284	23.62918540729635	2.0
1239	11125	4	0.5442590437935182	-0.05515439920042345	2452.5308358535435	23.44902548725637	2.0
1240	11175	4	0.5441068771684417	-0.050776174961025794	2449.895173983385	23.324087956021987	2.0
1241	11225	4	0.5431627715482062	-0.0778425817333067	2447.089391953588	23.199150424787607	2.0
1242	11274	4	0.5437632634519696	-0.06852482245458567	2443.124150617085	23.074212893553224	2.0
1243	11324	4	0.5445193952725366	-0.07198249698211259	2439.6275663194497	23.0	2.0
1244	11374	4	0.5446301083163638	-0.0748115034137239	2435.954429655572	23.0	2.0
1245	11423	4	0.5456485986166221	-0.06927816598859916	2432.5957487461933	23.0	2.0
1246	11473	4	0.5455486202905764	-0.058724335887934284	2429.703671474546	23.0	2.0
1247	11523	4	0.5454486340438786	-0.05176408196888899	2426.801838875343	23.0	2.0
1248	11572	4	0.5460829998993803	-0.05226188494567919	2424.1207368655623	23.0	2.0
1249	11622	4	0.5459239388871803	-0.050024018489127686	2421.573690067747	23.0	2.0
1250	11672	4	0.5463000011049027	-0.04703784503353897	2419.1198355763004	23.0	2.0
1251	11721	4	0.5465459153974791	-0.05351985423730223	2416.786635680598	23.0	2.0
1252	11771	4	0.5463261547086681	-0.034711459867232744	2414.628982631147	23.0	2.0
1253	11821	4	0.6098166460613496	-0.038865159786662475	2412.728649059365	23.0	2.0
1254	11870	4	0.7063326137004117	0.03179742021947466	2410.7057613285706	23.0	2.0
1255	11920	4	1.0068506157014163	-0.04638672450562785	2423.179109753622	23.012493753123437	3.0
1256	11970	4	1.1619634236569156	0.7745752252456012	2433.7526106453793	23.16166916541729	3.0
1257	12019	4	1.1182085268789856	0.584863401087667	2459.3596911113923	23.411544227886058	3.0
1258	12069	4	1.0812742982344201	0.16813503700890758	2469.9956747033575	23.699150424787607	3.0
1259	12119	4	0.8049382054578417	0.7726667685258634	2471.7566891325696	24.033983008495753	3.0
1260	12168	4	0.641113834684686	-0.22957611716846527	2490.5624557785795	24.259870064967515	3.0
1261	12218	4	0.6825871772692435	-0.11040926907716028	2487.8942783794364	24.3848075962019	3.0
1262	12268	4	0.6845445638571651	0.16080431796190983	2501.119007750196	24.452773613193404	3.0
1263	12317	4	0.7194225089202781	-0.25810193202054854	2505.8805796744728	24.138930534732634	3.0
1264	12367	4	0.7935096362953703	0.1577515955431033	2508.590007918191	21.165667166416792	3.0
1265	12417	4	0.7936442538039401	0.3929175599460274	2523.3580109343056	16.715892053973015	4.0
1266	12466	4	0.8100844371452649	0.4844898038454524	2541.2344552684617	11.465017491254374	4.0
1267	12516	4	0.702928191110745	0.37771651167810955	2564.650638098305	6.182908545727137	4.0
1268	12566	4	0.5890020447593274	-0.40783720100797805	2557.439268320335	3.6979010494752624	4.0
1269	12615	4	0.4788251248065843	-0.5966397016700486	2533.858357459682	3.316341829085457	2.0
1270	12665	4	0.4134639202444894	-0.6493692382147986	2504.431086932554	4.226136931534233	2.0
1271	12715	4	0.5477060631998344	-0.6627284352529657	2473.684015676748	5.824337831084458	2.0
1272	12764	4	0.5785804505562258	0.08339955865254486	2470.3049869221095	7.4277861069465265	2.0
1273	12814	4	0.6120835876280493	0.34427436602470796	2482.93872916319	8.510494752623687	2.0
1274	12864	4	0.5826401629185398	0.3907567112100106	2502.514640516012	9.121689155422288	2.0
1275	12913	4	0.48018584540619047	0.39417489613785955	2519.6927846583067	9.398300849575213	2.0
1276	12963	4	0.4825586222063926	0.18222393808696932	2526.4801806101186	9.5	2.0
1277	13013	4	0.4826602712860336	-0.06597599659809097	2527.262019224606	9.5	2.0
1278	13062	4	0.4828218963921686	-0.08403945296445664	2522.4894612698113	9.5	2.0
1279	13112	4	0.4828846683674191	-0.06670617546283691	2518.7520159170917	9.567966016991504	2.0
1280	13162	4	0.48311120649708345	-0.06740244391984111	2515.4206066719044	9.655172413793103	2.0
1281	13211	4	0.4838818905179096	-0.05609740134429539	2512.385727725029	9.780109945027487	2.0
1282	13261	4	0.48404216262492505	-0.04932799309722573	2509.732872800718	9.905047476261869	2.0
1283	13311	4	0.4842747096189572	-0.053946665246959395	2507.251296279141	9.962268865567216	2.0
1284	13360	4	0.4843422561770884	-0.05087721090501234	2504.839680315987	10.0	2.0
1285	13410	4	0.48431256340329637	-0.049878077681148436	2502.413800906819	10.0	2.0
1286	13460	4	0.4848394525842059	-0.05029344767308984	2499.8480828735755	10.0	2.0
1287	13509	4	0.48549514610424077	-0.040403151378449215	2497.473560788198	10.0	2.0
1288	13559	4	0.48654376443698466	-0.0352839968831524	2495.4130552390543	10.0	2.0
1289	13609	4	0.4864838999196	-0.031018034803738315	2493.7247113672697	10.0	2.0
1290	13659	4	0.4868930484552991	-0.03977204697886356	2492.1394622786756	10.0	2.0
1291	13708	4	0.4862993868235812	-0.035980022275058476	2490.2306252628764	10.0	2.0
1292	13758	4	0.48574733710576695	-0.04006636489849673	2488.444670147638	9.89255372313843	2.0
1293	13808	4	0.4856841444894459	-0.04642131323457919	2486.317676539825	9.811344327836082	2.0
1294	13857	4	0.48574083601863033	-0.038651861682691885	2484.146707596458	9.811344327836082	2.0
1295	13907	4	0.4869189704314974	-0.03769763332282069	2482.3417713405174	9.744127936031983	2.0
1296	13957	4	0.48762863144750695	-0.03405502582318871	2480.477468158627	9.764117941029486	2.0
1297	14006	4	0.48802452819896947	-0.030265878331842508	2478.8054010023766	9.735882058970514	2.0
1298	14056	4	0.48813891057199377	-0.027841015676174447	2477.3787821681394	9.735882058970514	2.0
1299	14106	4	0.48755418451518795	-0.03322386754122511	2475.998044921327	9.764117941029486	2.0
1300	14155	4	0.4874258620655489	-0.03105171345173536	2474.466726039166	9.726386806596702	2.0
1301	14205	4	0.4876114419079747	-0.030232199683847754	2473.0049017427486	9.711394302848575	2.0
1302	14255	4	0.4879351150170024	-0.029019768356013987	2471.410543891561	9.586456771614193	2.0
1303	14304	4	0.4885795049088679	-0.02760526514020888	2469.886036236845	9.5	2.0
1304	14354	4	0.4886778501751241	-0.02644896489236687	2468.503321393062	9.5	2.0
1305	14404	4	0.4883454972856891	-0.022328943620931782	2467.2288013922994	9.5	2.0
1306	14453	4	0.48793370227678257	-0.0293601047169596	2465.9984205978653	9.5	2.0
1307	14503	4	0.4877440690219013	-0.028121671076136834	2464.6009640729494	9.5	2.0
1308	14553	4	0.4879315634321665	-0.03001890157987744	2463.2410874642983	9.5	2.0
1309	14602	4	0.4879585021755371	-0.03258365102673906	2461.786908241173	9.5	2.0
1310	14652	4	0.4880786630029873	-0.02887382754803264	2460.273786818391	9.5	2.0
1311	14702	4	0.4882146442503566	-0.03330818286742538	2458.7026763218882	9.5	2.0
1312	14751	4	0.48836717065597945	-0.023070258258848984	2457.146372163015	9.5	2.0
1313	14801	4	0.4887655919486328	-0.025000783028564982	2455.8669148584304	9.5	2.0
1314	14851	4	0.49001813353535445	-0.020229641229220618	2454.7284878640316	9.5	2.0
1315	14900	4	0.49030995829158014	-0.017768816244157118	2453.671212575733	9.5	2.0
1316	14950	4	0.491106931943461	-0.026359155164377805	2452.7043738893435	9.5	2.0
1317	15000	4	0.4917780489621686	-0.023788351700733457	2451.498725319473	9.5	2.0
1318	15049	4	0.491260367568546	-0.02665103678033997	2450.274826896166	9.5	2.0
1319	15099	4	0.49150241225293007	-0.026841882452313295	2449.0668272823214	9.5	2.0
1320	15149	4	0.4911704043093108	-0.023530148732768333	2447.764503873426	9.5	2.0
1321	15198	4	0.4904348471255291	-0.02118386958908934	2446.5929749825063	9.5	2.0
1322	15248	4	0.49098037117566584	-0.01578077548864767	2445.6106666720175	9.5	2.0
1323	15298	4	0.4914470177554856	-0.01269685029425582	2444.8177182878558	9.5	2.0
1324	15347	4	0.4911984063667915	-0.015851416989822308	2444.1158831692787	9.5	2.0
1325	15397	4	0.49186094456764795	-0.018263018465866497	2443.3224710419713	9.5	2.0
1326	15447	4	0.4913644433630664	-0.016828097781688638	2442.5227716277936	9.446026986506746	2.0
1327	15496	4	0.49045289753534294	-0.021442072557054465	2441.5902365569386	9.321089455272364	2.0
1328	15546	4	0.4911593258735397	-0.016443455740484152	2440.6533249101526	9.198150924537732	2.0
1329	15596	4	0.49161523277196845	-0.013437780550154148	2439.8396663813974	9.198150924537732	2.0
1330	15645	4	0.4919830834843488	-0.018893721525404875	2438.964981038367	9.251874062968517	2.0
1331	15695	4	0.4927853841240246	-0.014998224573940087	2438.1320214307298	9.376811594202898	2.0
1332	15745	4	0.4925363368932767	-0.02484361600458893	2437.136179846726	9.5	2.0
1333	15794	4	0.4928583216693153	-0.02860439836407003	2435.8836352513013	9.5	2.0
1334	15844	4	0.49315340652123174	-0.032331502075559196	2434.4196037158754	9.5	2.0
1335	15894	4	0.493441990450724	-0.033111548854473406	2432.871340372642	9.491254372813593	2.0
1336	15943	4	0.49372526555004287	-0.0204541655491908	2431.607917879115	9.366316841579211	2.0
1337	15993	4	0.49384205282853716	-0.017771099925560068	2430.629024100486	9.241379310344827	2.0
1338	16043	4	0.4939504895898486	-0.013410851198182536	2429.939281976232	9.160419790104948	2.0
1339	16092	4	0.4945291380329933	-0.014504271070006973	2429.213428084084	9.168915542228886	2.0
1340	16142	4	0.4953271543308535	-0.020364355821201923	2428.2553492381626	9.293853073463268	2.0
1341	16192	4	0.4958667166818871	-0.02112714497804101	2427.327930948645	9.418790604697652	2.0
1342	16241	4	0.49682002285757715	-0.020364355821201736	2426.2576362945006	9.484507746126937	2.0
1343	16291	4	0.7232673238554421	-0.01470634295798021	2425.4191530155063	9.359570214892553	2.0
1344	16341	4	0.8092376829912924	-0.014601429277753228	2424.754597940824	9.234632683658171	2.0
1345	16390	4	0.8783046138594436	-0.11916628282363079	2427.1528667965817	9.109695152423788	2.0
1346	16440	4	1.0472573060044286	0.9609640894680068	2470.5457521072167	9.024737631184408	2.0
1347	16490	4	0.8278649718274487	0.9378380845111761	2517.4342607861804	9.14967516241879	2.0
1348	16539	4	1.9950176220428535	0.02111651229310022	2519.213409133042	9.312343828085957	2.0
1349	16589	4	1.97953861273691	-0.2329103033200079	2512.64183879508	9.497251374312844	2.0
1350	16639	4	1.9841992805932713	-13.201412572306607	2067.6157158984643	9.72263868065967	5.0
1351	16688	4	1.9726305743916246	-13.160189584957838	1413.0026064371339	9.847576211894053	5.0
1352	16738	4	0.7070390169225077	-12.257680724396241	804.0285367019815	9.936531734132933	5.0
1353	16788	4	0.6425386834511411	-11.894725934950097	199.87854611619025	10.635432283858071	6.0
1354	16837	4	0.5828249719914494	-0.0054923837821700735	-7.648212476407345	11.877061469265367	6.0
1367	745	5	2.1419682512981524	0.46974314525899846	102.48012105058581	18.985257371314344	1.0
1368	794	5	2.3851262570654868	0.5747311226677103	127.12115470042755	18.66166916541729	1.0
1369	844	5	2.427068051245755	1.7104000074558712	173.09770577674124	18.512493753123437	1.0
1370	894	5	2.5981953237482105	0.7028831449778075	208.99208034871452	18.424537731134432	1.0
1371	943	5	2.8224417368226518	0.7774143040876813	248.554345512429	18.5	1.0
1372	993	5	3.2170505410819175	0.6603338366045968	291.7775672349011	18.53223388305847	1.0
1373	1043	5	3.5710234843240354	0.39538342471373666	321.9658018213116	18.78285857071464	1.0
1374	1092	5	3.5079897662304265	1.186252306659957	371.70286153219683	19.064217891054472	1.0
1375	1142	5	3.3567442379513452	0.9989934574735777	420.9517949358654	19.276361819090454	1.0
1376	1192	5	2.9353524883199977	0.9880039908992568	461.60105595350467	19.614942528735632	1.0
1377	1241	5	2.5673132468448965	-0.07176275419858708	490.87082616099354	19.849075462268864	1.0
1378	1291	5	2.657971694414562	-0.030871964062704045	502.7000111055583	19.942278860569715	1.0
1379	1341	5	2.6090877419778233	0.3999757562194621	515.6784061672867	19.913793103448278	1.0
1380	1390	5	2.806169053213452	0.3455097019515747	529.2338923131026	19.668665667166415	1.0
1381	1440	5	3.077243278101964	0.3629610989953214	554.4956248727487	19.20889555222389	1.0
1382	1490	5	3.1529981468676898	0.73337806855673	579.4230454217334	18.83408295852074	1.0
1383	1539	5	3.409641720085024	0.4599107159499714	605.8149698298997	18.52623688155922	1.0
1384	1589	5	3.5648205928076253	0.7671857816548301	637.390339552446	18.276361819090454	1.0
1385	1639	5	3.367369005435433	1.378567168073962	682.248838543691	18.05472263868066	1.0
1386	1688	5	3.330320667940687	0.933618663981202	736.7597034815926	17.804847576211895	1.0
1387	1738	5	3.1281940415570033	1.4203433428395682	797.9251693597646	17.69815092453773	1.0
1388	1788	5	3.022111167265338	1.1889550597401624	855.0568697132915	17.69815092453773	1.0
1389	1837	5	3.067603154932984	1.0519702733952487	900.5954268236253	17.845077461269366	1.0
1390	1887	5	3.1908804415072076	0.5971686331525282	950.160401280841	17.932283858070964	1.0
1391	1937	5	3.5896256390053707	0.2545247814497937	981.514351620486	18.104447776111943	1.0
1392	1986	5	3.677198340380794	0.3234213569057486	1016.0384368001183	18.307846076961518	1.0
1393	2036	5	4.0494865184932785	0.11952692501258162	1036.2015103559331	18.53473263368316	1.0
1394	2086	5	3.8992863677284126	0.9541184365039417	1061.7109523941733	18.883058470764617	1.0
1395	2135	5	3.4764505537686423	1.1162162918205218	1095.3024922723823	18.99000499750125	1.0
1396	2185	5	3.365728507576047	0.8798160263937801	1138.1526227626925	18.77461269365317	1.0
1397	2235	5	2.8589655745373665	1.1745093105183704	1191.1551261406335	18.347576211894054	1.0
1398	2284	5	2.9655912341803514	0.42398273965964023	1224.6601444648045	17.911794102948527	1.0
1399	2334	5	3.276644904881679	0.3576254916214651	1262.2795754900328	17.527736131934034	1.0
1400	2384	5	3.3741238865590595	0.6523886745326104	1277.2401415033225	17.38680659670165	1.0
1401	2433	5	3.9408946696910077	0.24497194728699503	1280.0728339533935	17.353573213393304	1.0
1402	2483	5	3.6078671851798036	1.00266681585916	1307.1917744831287	17.349075462268864	1.0
1403	2533	5	3.5050366679617357	0.3533616656414852	1321.1008662335498	17.434032983508246	1.0
1404	2582	5	3.378728125399554	0.6912291002628209	1352.5040327058693	17.462268865567218	1.0
1405	2632	5	3.094760166621627	0.4861344224385505	1391.5984669702186	17.61319340329835	1.0
1406	2682	5	3.5108850967302665	0.2282894368953756	1401.511295278287	17.74287856071964	1.0
1407	2731	5	3.6357301176718013	0.12754198587112547	1422.3236576156366	17.867816091954023	1.0
1408	2781	5	3.634542913156102	0.43191227481257527	1458.5464605660136	17.95502248875562	1.0
1409	2831	5	3.693871712038611	0.6087252325299638	1487.6909762711239	17.962268865567218	1.0
1410	2880	5	3.6232905480071884	0.3638464836250446	1521.8254460732596	17.962268865567218	1.0
1411	2930	5	3.722647268264439	1.1962245335420958	1567.222784441113	17.962268865567218	1.0
1412	2980	5	3.6705176725345305	0.2734207534157209	1593.7696961704335	18.011494252873565	1.0
1413	3029	5	3.571521359306267	0.9129247516263131	1629.9029767523646	18.136431784107945	1.0
1414	3079	5	3.5255021493553884	1.1787964360938683	1681.7356877116997	18.26136931534233	1.0
1415	3129	5	3.1314865774620535	1.2444752153966663	1734.9438984211597	18.386306846576712	1.0
1416	3178	5	3.2249133720753735	0.9099424033998783	1778.8419748459103	18.44152923538231	1.0
1417	3228	5	3.113950822434315	1.169313500717625	1828.342856349603	18.316591704147925	1.0
1418	3278	5	2.981330624397441	1.1588760210361426	1869.4325175375275	18.191654172913545	1.0
1419	3327	5	3.0650287250181014	0.35191709071930516	1899.985826531179	18.08495752123938	1.0
1420	3377	5	2.982527111219348	1.0925646330779684	1951.160958872416	18.037731134432782	1.0
1421	3427	5	2.879314783293588	0.7434914773786893	1996.742008625317	18.041729135432284	1.0
1422	3476	5	2.80470773175344	0.6720535331506647	2045.2994151072612	18.166666666666668	1.0
1423	3526	5	2.8749947642483376	0.431974500922663	2083.4223860292072	18.2736131934033	1.0
1424	3576	5	3.0390724322388296	0.6160950729178327	2112.3768833176005	18.37881059470265	1.0
1425	3625	5	3.3044718255681085	1.1244384797479912	2143.111122679401	18.5	1.0
1426	3675	5	3.4030328872215327	1.1936149788439667	2184.593677698188	18.5	1.0
1427	3725	5	3.4628454003035882	1.1372066580924158	2227.7673154163654	18.387806096951525	1.0
1428	3774	5	3.3614644996674006	1.5531044381069552	2276.140462176319	18.26286856571714	1.0
1429	3824	5	3.4011875908345166	0.5434630654811835	2325.16708775242	18.19815092453773	1.0
1430	3874	5	3.474903445223058	-0.48439859084046344	2345.6738737112923	18.19815092453773	1.0
1431	3923	5	3.436479828694745	1.35124109507292	2369.1237205471334	18.310094952523738	1.0
1432	3973	5	3.400123202357428	0.5126144010139968	2418.4241999370684	18.43503248375812	1.0
1433	4023	5	3.1855992326967564	0.3283146004585366	2440.87342671257	18.56946526736632	1.0
1434	4072	5	3.015506766127505	1.1377093357204129	2518.7320552686624	18.6944027986007	1.0
1435	4122	5	2.9584824867933306	0.7769949113683383	2581.1002762507637	18.743878060969514	1.0
1436	4172	5	2.833295403035449	0.9046067960260201	2625.235347603976	18.90654672663668	1.0
1437	4221	5	3.0597322846094874	1.6797210100331978	2679.077836081959	18.962268865567218	1.0
1438	4271	5	3.1370636074066085	1.9712622788868401	2707.039783349066	18.962268865567218	1.0
1439	4321	5	3.009674327838566	0.8791869373147645	2765.6245766005886	19.037731134432782	1.0
1440	4370	5	2.8472852629194763	1.4699423743985722	2819.0148976437704	19.0	1.0
1441	4420	5	2.5311026243947135	2.326091819046025	2932.440453384419	19.0	1.0
1442	4470	5	2.612556297187594	1.8118697459412048	3031.3716544505523	19.0	1.0
1443	4519	5	2.605196093252188	1.1762101809912595	3113.5814777796286	19.0	1.0
1444	4569	5	2.951439127999285	1.4506328170142986	3161.379726803265	19.047726136931534	1.0
1445	4619	5	2.861999086230652	0.1886102257264801	3201.935492901697	19.1944027986007	1.0
1446	4668	5	2.713882040942937	2.0999226453428785	3265.2560016288153	19.444277861069466	1.0
1447	4718	5	2.845294617275138	0.7114617134758153	3285.9655565735648	19.69415292353823	1.0
1448	4768	5	2.783821830686468	-0.22807974053570296	3318.187744090917	19.896551724137932	1.0
1449	4817	5	3.0964353986365154	1.1729948368096332	3345.5126742184466	19.893553223388306	1.0
1450	4867	5	3.2237196443346696	-2.3306665174741776	3325.0732411571994	19.768615692153922	1.0
1451	4917	5	3.0629356843674285	1.295084717329301	3338.614482110797	19.64367816091954	1.0
1452	4966	5	2.8485155937716655	1.7190907565844658	3401.5320649860255	19.51874062968516	1.0
1453	5016	5	2.3899976695236815	-0.5312418410353971	3429.5259546152856	19.5	1.0
1454	5066	5	2.032788429052859	0.9056319782288538	3457.304188183686	19.5	1.0
1455	5115	5	1.6759046185743387	0.4788066879158995	3485.870914079997	19.537731134432782	1.0
1456	5165	5	1.2702899142354678	-0.27318775746053064	3497.0598520184353	19.537731134432782	1.0
1457	5215	5	1.067040261203838	0.35023951984193435	3502.4913515464486	19.537731134432782	2.0
1458	5264	5	0.80345648447258	0.7748746481761084	3522.7719797508653	19.537731134432782	2.0
1459	5314	5	0.6897445003956438	-0.3281515032899043	3545.600905565736	19.5	2.0
1460	5364	5	0.6888956480367137	-0.08797694975942669	3539.850655690673	19.5	2.0
1461	5413	5	0.6887350378879246	-0.09804469794404284	3534.718693893794	19.5	2.0
1462	5463	5	0.6868754707395563	-0.09727581129191487	3529.6227164195684	19.5	2.0
1463	5513	5	0.6841110238227289	-0.0638497258587874	3525.646799285542	19.5	2.0
1464	5562	5	0.680836992841002	-0.06523886745326149	3522.55051872212	19.5	2.0
1465	5612	5	0.6779381828991298	-0.04857965665716073	3519.6084735410063	19.5	2.0
1466	5662	5	0.674758158801226	-0.053266383200926	3517.1602994798895	19.5	2.0
1467	5711	5	0.6760869999219046	-0.055639434099424595	3514.6758912210557	19.5	2.0
1468	5761	5	0.6809272199775934	-0.0671960334768583	3511.6257912710316	19.5	2.0
1469	5811	5	0.6835047367563171	-0.06324363134534339	3508.3147384641015	19.5	2.0
1470	5860	5	0.7460061407790991	-0.05505694421144837	3505.5898277713	19.5	2.0
1471	5910	5	0.8817570565966526	0.8135286771421661	3538.6056717011866	19.5	2.0
1472	5960	5	1.0049478358881587	-0.39530093757572293	3540.9017713365542	19.5	3.0
1473	6009	5	1.1311280339980296	-0.7982208428861673	3520.8101273437355	19.5	3.0
1474	6059	5	1.3923503048320272	-0.7059777442263612	3485.5762974993986	19.5	3.0
1475	6109	5	1.794107939034186	-0.7677682715428072	3446.5233008495748	19.5	3.0
1476	6159	5	2.271537165334328	0.13226847189586205	3429.230863734799	19.5	3.0
1477	6208	5	2.762428192836772	0.9387174038658681	3447.6963647805724	19.5	3.0
1478	6258	5	3.0069291447305933	0.698102480940932	3470.987746867307	19.5	3.0
1479	6308	5	3.028193283355349	-0.32400414009175255	3456.197285616451	19.5	3.0
1480	6357	5	2.9298584147599316	-0.3596292568361024	3454.0763923593763	19.5	3.0
1481	6407	5	2.819263929666127	-0.41093496616898795	3439.7376867121993	19.5	3.0
1482	6457	5	2.743338296661208	-0.15660549774346263	3430.5025866696283	19.5	3.0
1483	6506	5	2.5987740981465266	0.261701056869653	3445.603145186666	19.5	3.0
1484	6556	5	2.3063509880577757	-0.13113012358105297	3433.257151516834	19.5	3.0
1485	6606	5	2.0092779967333265	-0.38144325090447845	3416.373956540248	19.5	3.0
1486	6655	5	1.7901114984025357	-0.3402672929597955	3405.362038887963	19.5	3.0
1487	6705	5	1.9254242439036748	-0.4056459579861714	3386.4525908342125	19.5	3.0
1488	6755	5	1.8422041430539762	0.42542731458181915	3393.8499453976715	19.5	3.0
1489	6804	5	1.7916997104069619	0.35282577494454864	3410.5784862198534	19.5	3.0
1490	6854	5	1.6043137947864583	0.44819101940390405	3432.7735969977975	19.5	3.0
1491	6904	5	1.1325466050719937	0.24821059106414115	3450.90508449479	19.5	3.0
1492	6953	5	1.0555353623121382	0.8116304874864778	3471.5339367353367	19.5	3.0
1493	7003	5	0.8838014383868937	0.9015312494175103	3514.0590075332707	19.060469765117443	3.0
1494	7053	5	0.7894494169853272	0.8506915319950052	3562.037599255928	17.515742128935532	3.0
1495	7102	5	0.6944939042126403	1.125890492708214	3609.1308142225184	15.599950024987507	4.0
1496	7152	5	0.6236897492906887	0.44676974407724385	3654.422381401892	13.349575212393804	4.0
1497	7202	5	0.7298558350208607	-0.33544427668735727	3667.196614655635	11.183908045977011	4.0
1498	7251	5	0.8153446884695329	-0.1725038230576992	3643.1496821033925	10.341079460269865	4.0
1499	7301	5	0.8864135455535703	-0.42628939961602413	3629.9559271290277	10.23663168415792	5.0
1500	7351	5	0.9616646930506346	-0.40916419690954287	3611.8264131822975	10.67616191904048	5.0
1501	7400	5	0.98701457543071	0.22320596024020062	3597.901264645455	11.529985007496252	5.0
1502	7450	5	1.3174263271230184	-0.24720870845682175	3604.4152160031094	12.293103448275861	5.0
1503	7500	5	2.0184709610297253	0.7403912468079568	3600.5967247857557	12.688905547226387	6.0
1504	7549	5	2.3328966571472685	-17.559810061697263	2828.527951302127	12.801849075462268	6.0
1505	7599	5	2.426954898180466	-17.541682976383544	1956.412090251171	12.660169915042479	6.0
1506	7649	5	2.0750091233392123	-17.454146396018583	1090.3166102134119	12.278360819590205	6.0
1507	7698	5	1.271935557814419	-18.31532274599706	219.52455022488766	12.52823588205897	1.0
1508	7748	5	0.982303033447847	0.02067714743948385	118.10553056804932	13.355322338830584	1.0
1509	7798	5	1.0648276414665465	-0.059693563719733896	118.45044375960168	14.752373813093453	1.0
1510	7847	5	1.26909258454153	0.04021510186583149	117.54392479686084	16.925537231384308	1.0
1511	7897	5	1.4642821348386725	-0.03212300921263664	116.32323421622523	18.571964017991004	1.0
1512	7947	5	1.5953399031963214	-0.040145203079274557	114.44702648675663	20.391554222888555	1.0
1513	7996	5	1.536506410524928	0.03760554716770099	113.73961167564367	22.06246876561719	1.0
1514	8046	5	1.7909932334049723	-0.08021427772183082	111.88269522646084	22.703898050974512	1.0
1515	8096	5	1.938670035441104	-0.09093832131074212	108.68053473263369	23.197151424287856	1.0
1516	8145	5	1.9044045346349818	-0.08026710656302978	105.12359329594463	23.377561219390305	1.0
1517	8195	5	2.1324594446907223	-0.06610095248746514	101.78184981583283	23.911544227886058	1.0
1518	8245	5	1.90181918053443	-0.04683218699323385	96.79665259962611	25.113943028485757	1.0
1519	8294	5	1.8784611779860823	-0.05964696452869561	92.8578002665334	26.63393303348326	1.0
1520	8344	5	2.1499478927416074	-0.06838431284832933	88.63312325318822	28.02623688155922	1.0
1521	8394	5	2.0377335324326395	-0.08427044869643043	84.51271586429007	28.985507246376812	1.0
1522	8443	5	2.0946263956591564	-0.1671279986579427	84.1430650415533	29.70439780109945	1.0
1523	8493	5	2.099956895271783	-0.11873473876493568	76.48422085253668	29.900049975012493	1.0
1524	8543	5	2.4222145604477947	-0.28290626981462785	70.66537333185259	29.918290854572714	1.0
1525	8592	5	2.765293328439358	-0.23164457865011379	56.5045532789161	29.375062468765616	1.0
1526	8642	5	3.2810422283920793	-0.05237749072676126	42.12823912118015	28.215142428785608	1.0
1527	8692	5	3.32857633471199	0.09121722427361886	32.97002424713569	27.47776111944028	1.0
1528	8741	5	2.9020362389402257	0.6579572778616539	47.46841162751957	26.59945027486257	2.0
1529	8791	5	2.7554546452021627	0.901321553057844	85.92883188035611	25.96551724137931	2.0
1530	8841	5	2.3230507476294915	1.0044151654171776	135.82114498306402	25.77111444277861	2.0
1531	8890	5	2.2775053056760006	1.1876968815821314	196.11362374368372	25.417541229385307	2.0
1532	8940	5	2.369102754575251	1.013066413167073	251.76763470116794	25.258370814592702	2.0
1533	8990	5	2.3538632552562575	1.0778858879009818	304.7218913691303	25.188655672163918	2.0
1534	9039	5	2.335012849874521	1.2003951611399983	359.42787633960796	25.2263868065967	2.0
1535	9089	5	2.508828306565704	0.7090299912393558	430.4030045162604	25.235882058970514	2.0
1536	9139	5	2.6165672671220492	0.8344051147272054	477.6009634071853	25.20189905047476	2.0
1537	9188	5	2.4893607891681953	1.136427212711199	519.1615789327559	25.10519740129935	2.0
1538	9238	5	2.7969705697059792	0.7678148707338481	566.0984415199808	24.942528735632184	2.0
1539	9288	5	3.003491389209366	0.7253630076981836	589.4109750680215	24.934032983508246	2.0
1540	9337	5	2.946094803869515	0.960193577263062	626.3154233068651	24.768115942028984	2.0
1541	9387	5	3.022228319648317	0.6495461238792929	670.5088589964278	24.688655672163918	2.0
1542	9437	5	2.7763241896895727	0.9412104605864006	713.4863540451996	24.688655672163918	2.0
1543	9486	5	2.733154667801686	1.34967923613442	766.0059646102876	24.50999500249875	2.0
1544	9536	5	2.6582766031227436	0.3364461592946765	817.0783173228201	24.372063968015993	2.0
1545	9586	5	2.627256315870726	0.5647122965945293	855.5160544727636	24.311344327836082	2.0
1546	9635	5	2.435727124504582	0.8745943829025384	894.8292150221187	24.235382308845576	2.0
1547	9685	5	2.132689667134968	0.9234095696098763	938.1919642030837	24.063218390804597	2.0
1548	9735	5	1.994264142486118	1.232012712259311	978.9336882484682	23.825087456271863	2.0
1549	9784	5	1.900828468081593	1.142775261421457	1030.454296000148	23.56071964017991	2.0
1550	9834	5	2.0816313295829487	0.33949840630766914	1069.6683255594426	23.30134932533733	2.0
1551	9884	5	2.10748493816347	0.9724785177729282	1103.0931663797733	23.316591704147925	2.0
1552	9933	5	2.2943227883889263	0.6433484314712269	1136.4692561126844	23.75062468765617	2.0
1553	9983	5	2.366802962745588	0.6770541941740384	1172.585892239066	24.200899550224886	2.0
1554	10033	5	2.2417338931404953	1.3081790900109918	1213.5037481259371	24.679660169915042	2.0
1555	10082	5	2.32578420891032	0.8850584353855583	1269.157157532345	25.12743628185907	2.0
1556	10132	5	2.3557786825082156	1.1986451456491822	1329.2935731208468	25.150924537731136	2.0
1557	10182	5	2.399278802377738	1.5098137896326065	1386.6493882688283	25.09670164917541	2.0
1558	10231	5	2.425837712511287	0.5257786724822446	1430.3919799359578	24.990754622688655	2.0
1559	10281	5	2.4673807095097753	0.08844317630823217	1471.9519730875304	24.74087956021989	2.0
1560	10331	5	2.2405636897884182	0.9184700553598356	1491.4044412978697	24.622688655672164	2.0
1561	10380	5	2.19427339294535	0.6614522171895065	1527.582088585337	24.676661669165416	2.0
1562	10430	5	2.260140444958804	1.7200460400007545	1588.8735146315732	24.763868065967017	2.0
1563	10480	5	2.162582293801251	1.3552442729594172	1630.4723795509651	24.80184907546227	2.0
1564	10529	5	2.1510104962305268	1.7825821543737939	1709.7308058933495	24.863568215892055	2.0
1565	10579	5	1.9144170537928595	0.9058416745885348	1770.6315222018623	24.849075462268864	2.0
1566	10629	5	1.943003170911841	0.48739323412032287	1811.7050548799677	24.726886556721638	2.0
1567	10678	5	2.126821051501316	2.145543253369114	1880.3812700131418	24.667916041979012	2.0
1568	10728	5	2.2717953062164202	-0.06099834106879972	1905.9890587113853	24.46751624187906	2.0
1569	10778	5	2.3331643486972724	0.483523553765245	1934.2691848520187	24.31434282858571	2.0
1570	10827	5	2.421541007865679	0.679159909783964	1960.28950339645	24.25537231384308	2.0
1571	10877	5	2.3921612750573553	-0.18905291804134366	1958.9770531400964	24.150924537731136	2.0
1572	10927	5	2.441334751631634	0.9960230875386952	2012.5587044440747	24.268115942028984	2.0
1573	10976	5	2.354800463450578	0.6584232697720344	2026.3539572806187	24.327086456771614	2.0
1574	11026	5	2.0398094092727854	4.744543234729472	2185.8817905861883	24.5832083958021	2.0
1575	11076	5	1.7146608921829922	3.7118859796352157	2412.215785625706	24.873813093453272	2.0
1576	11125	5	1.7928823938830218	4.537526328542919	2605.8161729320527	25.232133933033484	2.0
1577	11175	5	1.7247421212116452	4.244603813677818	2840.9831426879155	25.615942028985508	2.0
1578	11225	5	1.5761460124366835	1.1099694309306736	2963.485879745313	25.864817591204396	2.0
1579	11274	5	1.456106146356006	1.6667598650487367	3036.612082847466	25.978510744627688	3.0
1580	11324	5	1.0072871301128357	0.6766901526589543	3100.108940899921	25.753373313343328	3.0
1581	11374	5	1.000474957481528	0.9795149956196721	3145.3070733151944	25.478760619690156	3.0
1582	11423	5	1.3759377114798657	-0.7164503375480196	3127.7015172969072	25.070964517741128	3.0
1583	11473	5	1.7577893286200665	-0.2394965423400267	3087.3218298258275	24.79135432283858	4.0
1584	11523	5	2.1054643042361607	0.10580346325187816	3074.910373516945	24.6664167916042	4.0
1585	11572	5	2.387919233933086	-0.47340643765618595	3048.9232675329	24.541479260369815	4.0
1586	11622	5	2.3057724846507623	0.14963000242315783	3053.2078220149187	24.5	4.0
1587	11672	5	2.118214677812429	-0.008527651959961436	3077.138430784608	24.5	4.0
1588	11721	5	2.315710152171215	-0.6398260042519844	3060.3533279656467	24.5	4.0
1589	11771	5	2.3950420961104504	0.6222389979310006	3067.395559164862	24.5	4.0
1590	11821	5	2.061817995378562	-0.44639695054893597	3085.8912997205102	24.5	4.0
1591	11870	5	1.766763288507048	0.14404069225318075	3088.4005612934275	24.5	4.0
1592	11920	5	1.299047117938759	0.09194020391805913	3101.16353860107	24.5	4.0
1593	11970	5	1.0878158843990304	-0.475521444947715	3100.172610454032	24.5	4.0
1594	12019	5	1.1456682841907642	0.46279986579433313	3086.032083495289	24.5	4.0
1595	12069	5	1.1941450310504336	-0.26603478163619326	3061.6424033353696	24.5	4.0
1596	12119	5	1.0631608882231682	0.0972991108874354	3060.0231342662	24.5	4.0
1597	12168	5	0.8375770593184169	-0.1538938284031386	3058.1610838099473	24.5	4.0
1598	12218	5	0.7794648306442176	-0.04976968408489205	3052.6621318970147	24.5	4.0
1599	12268	5	0.8659170456109597	-0.09471285578482272	3057.9578011919966	24.5	4.0
1600	12317	5	0.8656925461252416	2.216513821320073	3080.904066485276	24.5	4.0
1601	12367	5	1.0025330839406885	0.1919687814702917	3097.1558387472933	24.424537731134432	4.0
1602	12417	5	0.9943772979177851	0.3052480008947036	3106.037682547615	24.424537731134432	4.0
1603	12466	5	0.8338000874851084	-0.02865850248839645	3156.83967738353	24.339080459770116	4.0
1604	12516	5	0.7618949993090416	-1.733663421729882	3149.8022585929257	22.7143928035982	4.0
1605	12566	5	0.548127403786834	0.6497558202389574	3165.0350357228795	20.106696651674163	2.0
1606	12615	5	0.46420470089434146	0.36046804227478807	3190.353994299147	16.766116941529237	2.0
1607	12665	5	0.4587417025120908	0.6799753956271282	3177.058001092046	13.07671164417791	2.0
1608	12715	5	0.4623042184939348	0.18064176405897392	3192.288816240028	10.55072463768116	2.0
1609	12764	5	0.5169750904223676	0.018616376819697664	3197.2250842171507	8.699650174912543	2.0
1610	12814	5	0.5994601070291594	-0.009086842252416684	3198.463976345161	7.381309345327336	2.0
1611	12864	5	0.6423583705890397	0.012448248853082412	3198.363922205564	6.425787106446776	2.0
1612	12913	5	0.6759864911198211	-0.5635240172230639	3181.189377533455	6.249625187406297	2.0
1613	12963	5	0.6646300029503779	-0.5419718913679636	3155.336051881466	6.800099950024988	5.0
1614	13013	5	0.6256200235133326	-0.4105357875498854	3133.755793399596	7.629185407296352	5.0
1615	13062	5	0.6266717154611912	-0.5573496244105236	3109.17718455587	8.610694652673663	5.0
1616	13112	5	0.6295597613495313	-0.05344927212063613	3097.1676198937566	9.290604697651174	5.0
1617	13162	5	0.6296522136217474	0.2868458841520267	3095.3273525274394	9.649925037481259	5.0
1618	13211	5	0.6326259611883491	0.2695996197506021	3109.033286597442	9.947026486756622	5.0
1619	13261	5	0.633211081704353	0.3895226378870055	3123.374366057712	10.196901549225387	5.0
1620	13311	5	0.6321910059018226	0.3734707769199214	3142.2907851629743	10.341329335332334	5.0
1621	13360	5	0.6336169474562109	0.04864955544371929	3160.4565286801044	10.47976011994003	5.0
1622	13410	5	0.6327269920090537	0.07730805793211275	3163.7989685712705	10.638430784607696	5.0
1623	13460	5	0.6340243576160748	-0.040261701056869506	3166.627912895404	10.76336831584208	5.0
1624	13509	5	0.6355237765269386	-0.03226993979384493	3164.880032206119	10.888305847076461	5.0
1625	13559	5	0.6361611221429434	-0.033598016738430145	3163.1968344531433	11.0	5.0
1626	13609	5	0.6369131952609105	-0.03175734869242675	3161.6102180391276	11.0	5.0
1627	13659	5	0.6386957360654547	-0.02888273469844361	3160.1796717382044	11.083958020989506	5.0
1628	13708	5	0.6393411715458294	-0.027144028779661218	3158.873829289059	11.208895552223888	5.0
1629	13758	5	0.6404688919613073	-0.020946336371600087	3157.738769504137	11.333833083458272	5.0
1630	13808	5	0.6418732291504259	-0.02659822460930226	3156.3290114202164	11.458770614692654	5.0
1631	13857	5	0.6421138006120951	-0.0307088668940723	3154.7989523756632	11.5	5.0
1632	13907	5	0.6427305259885551	-0.0236257898562875	3153.4298406352377	11.5	5.0
1633	13957	5	0.6440843100165261	-0.025269478945210175	3152.293371832602	11.5	5.0
1634	14006	5	0.6442541595091209	-0.02239091129377901	3151.2971430951193	11.5	5.0
1635	14056	5	0.6451699107036436	-0.01905906913455933	3150.3393349621488	11.56471764117941	5.0
1636	14106	5	0.646514071301348	-0.022565364962143928	3149.28520693357	11.689655172413794	5.0
1637	14155	5	0.6466562605930263	-0.027493522712446036	3148.0860588224405	11.814592703648175	5.0
1638	14205	5	0.6479826093795087	-0.02544315830677221	3146.685092638866	11.93953023488256	5.0
1639	14255	5	0.6488564544472076	-0.02609554698130472	3145.4474614544583	12.0	5.0
1640	14304	5	0.6496838274530105	-0.029567186713638543	3143.9858959409185	12.0	5.0
1641	14354	5	0.6517715195724854	-0.029310891162928458	3142.394055287172	12.0	5.0
1642	14404	5	0.6530035133859499	-0.030778765680628633	3140.9785662724194	12.0	5.0
1643	14453	5	0.654074059562025	-0.029302338592368242	3139.408936735336	12.0	5.0
1644	14503	5	0.6557892014915323	-0.029194393185332755	3138.006198289744	12.0	5.0
1645	14553	5	0.657087567283424	-0.022204514529627465	3136.7496344420383	12.0	5.0
1646	14602	5	0.6581780261177712	-0.02606206407817538	3135.565582949266	12.0	5.0
1647	14652	5	0.6588165714147529	-0.019594959831498185	3134.444148296222	12.016991504247876	5.0
1648	14702	5	0.6594256661209812	-0.018243583291394163	3133.345213967091	12.141929035482258	5.0
1649	14751	5	0.6601141469663163	-0.024849875051285046	3132.277594998797	12.229135432283858	5.0
1650	14801	5	0.6605501569976595	-0.02008425133739739	3131.274726062895	12.354072963518242	5.0
1651	14851	5	0.6616395707190005	-0.023276295923502895	3130.1677494586042	12.462268865567216	5.0
1652	14900	5	0.6627668150682167	-0.026388422662340715	3129.0378491309893	12.462268865567216	5.0
1653	14950	5	0.6634264513414371	-0.025676154261961324	3127.8246524885703	12.5	5.0
1654	15000	5	0.6639014521641637	-0.023392793901098597	3126.4708247727986	12.5	5.0
1655	15049	5	0.6648057556888458	-0.0270508303975842	3125.1737765376574	12.5	5.0
1656	15099	5	0.6653348993905555	-0.028448806128725756	3123.7528180354266	12.5	5.0
1657	15149	5	0.6663078203042812	-0.024441275699455346	3122.3150276713495	12.5	5.0
1658	15198	5	0.6680000622206532	-0.02903129601669969	3121.0406070113095	12.5	5.0
1659	15248	5	0.670492072133829	-0.026551601954419947	3119.8098149999073	12.5	5.0
1660	15298	5	0.6715354371950941	-0.015028239109767865	3118.832271364318	12.5	5.0
1661	15347	5	0.6718032857317432	-0.021132733135751838	3117.932871527199	12.5	5.0
1662	15397	5	0.6721340926335888	-0.017087203013689312	3116.963296129713	12.5	5.0
1663	15447	5	0.6715598607915116	-0.020387146079145026	3116.0869796583193	12.5	5.0
1664	15496	5	0.6715493537231986	-0.021901619787882097	3115.024161530346	12.5	5.0
1665	15546	5	0.6722397017007621	-0.02209913841333904	3113.9694712828773	12.5	5.0
1666	15596	5	0.6727224240854132	-0.023975283789072536	3112.7612050456255	12.5	5.0
1667	15645	5	0.6727672614500372	-0.018406680460027063	3111.550095322709	12.5	5.0
1668	15695	5	0.6734100718253326	-0.024068482171149555	3110.4106025690858	12.5	5.0
1669	15745	5	0.6742929120209658	-0.020130850528434937	3109.303797175486	12.5	5.0
1670	15794	5	0.6751080317418591	-0.01975805700013125	3108.385506320914	12.5	5.0
1671	15844	5	0.6761962878644827	-0.024953866800873237	3107.278423288356	12.5	5.0
1672	15894	5	0.6766104598781473	-0.02060721345716315	3106.1324708016364	12.5	5.0
1673	15943	5	0.6772681770071196	-0.021855020596842443	3105.160246265756	12.5	5.0
1674	15993	5	0.6779957296576976	-0.020713340416411163	3104.056131656395	12.5	5.0
1675	16043	5	0.6783329046178964	-0.021446421245010658	3102.983728043386	12.5	5.0
1676	16092	5	0.6800338122611334	-0.01693880594232717	3102.0811908860383	12.5	5.0
1677	16142	5	0.6811333133913292	-0.017148502302000046	3101.058486960223	12.5	5.0
1678	16192	5	0.697472166638353	-0.05692626160903918	3099.4512465989224	12.5	5.0
1679	16241	5	0.7107087031156331	-0.11477380752670142	3096.3326369222796	12.5	5.0
1680	16291	5	0.7208516354650591	0.25578295960782177	3110.6832648490567	12.5	5.0
1681	16341	5	0.7495361713355453	0.18777274253105014	3120.8126677402042	12.5	5.0
1682	16390	5	0.7712641416913989	0.2131912989990493	3130.654207618413	12.5	5.0
1683	16440	5	0.9074831596742892	0.7322130887807835	3153.201401614008	12.5	5.0
1684	16490	5	1.055640468813784	0.3396382038807781	3168.9591685638666	12.5	5.0
1685	16539	5	1.1545255618786014	-0.09273239016570893	3170.605657819239	12.451774112943529	5.0
1686	16589	5	2.057888350785165	-0.3306445600104362	3157.9238343791067	12.289105447276361	5.0
1687	16639	5	2.2457967566128256	-0.2352327163600438	3154.7692149295726	12.235882058970514	6.0
1688	16688	5	2.1388479123966473	-15.469490134646339	2509.5645371758565	12.182158920539731	6.0
1689	16738	5	2.1068841335853383	-14.977958582638951	1761.9931006718864	11.827586206896552	6.0
1690	16788	5	1.2697888774258919	-14.71840108855705	1027.416606511559	11.666666666666666	6.0
