# Supplementary material for: Smartbins: Using Intelligent Harvest Baskets to Estimate the Stages of Berry Harvesting
Source: Sensors (Basel). 2019 Mar 19;19(6):1361. doi: 10.3390/s19061361 (PMC6471905; doi:10.3390/s19061361)
Supplement: Supplementary File 1 [file sensors-19-01361-s001.zip › Testing-Different-ML-Algorithms-for-Harvest Stage-Prediction.ipynb]

# %% [markdown]
# Testing Different ML Algorithms for Harvest Stage Prediction

# %% [code]
# Load libraries
import pandas
import matplotlib.pyplot as plt
from sklearn import model_selection
from sklearn.metrics import classification_report
from sklearn.metrics import confusion_matrix
from sklearn.metrics import accuracy_score
from sklearn.linear_model import LogisticRegression
from sklearn.tree import DecisionTreeClassifier
from sklearn.neighbors import KNeighborsClassifier
from sklearn.discriminant_analysis import LinearDiscriminantAnalysis
from sklearn.naive_bayes import GaussianNB
from sklearn.svm import SVC
from sklearn.preprocessing import MinMaxScaler

# %% [markdown]
## Load the harvest data from a CSV file
This data corresponds to five smartbins measuring temperature, vibration and weight under real harvest conditions on a blueberry plantation. 
Each Smartbin was assigned to a picker, who carried out the harvest process as normal so that the collected data would be as accurate possible.

# %% [code]
dataset_base = pandas.read_csv('FINAL_HARVEST_DF.csv', sep= ',', header=0, index_col=0)

# %% [markdown]
## Scale the data

# %% [code]
scaler = MinMaxScaler()
dataset_base[['imu_mean', 'weight_slope', 'weight_mean', 'temperature_mean']] = scaler.fit_transform(dataset_base[['imu_mean', 'weight_slope', 'weight_mean', 'temperature_mean']])

# %% [markdown]
## Save the dataset from node Nr.3 for later validation 
The data from Node Nr.3 was not used to build the models and used later to test them. 

# %% [code]
dataset_node3 = dataset_base[(dataset_base.id_device == 3)]
# Split-out validation dataset
array = dataset_node3.values
X3_validation = array[:, 2:6] # columns: imu_mean, weight_slope, weight_mean and temperature_mean
Y3_validation = array[:,-1:] # only the stae column

# %% [markdown]
## Get the dataset from the rest nodes to compare the different ML models
Here the node Nr.3 was excluded.

# %% [code]
dataset = dataset_base[(dataset_base.id_device == 1) | (dataset_base.id_device == 2) | (dataset_base.id_device == 4)| (dataset_base.id_device == 5)]

# %% [markdown]
## Split the data for model construction and validation (80% and 20%) respectivelly

# %% [code]
# The whole harvest dataset
array = dataset.values

# X contains only the columns: imu_mean, weight_slope, weight_mean and temperature_mean
X = array[:, 2:6] 

# Y contains only the column: stage 
Y = array[:,-1:] 

# Split-out training and validation datasets
validation_size = 0.20
seed = 7
X_train, X_validation, Y_train, Y_validation = model_selection.train_test_split(X, 
                                                                                Y, 
                                                                                test_size=validation_size, 
                                                                                random_state=seed)

# %% [markdown]
## Model Comparison

# %% [code]
# Define algorithms to evaluate
models = []
results = []
names = []

models.append(('LR', LogisticRegression()))
models.append(('LDA', LinearDiscriminantAnalysis()))
models.append(('KNN', KNeighborsClassifier()))
models.append(('CART', DecisionTreeClassifier()))
models.append(('NB', GaussianNB()))
models.append(('SVM', SVC()))

# Evaluate each model
for name, model in models:
	kfold = model_selection.KFold(n_splits=10, random_state=7)
	cv_results = model_selection.cross_val_score(model, 
                                                 X_train, 
                                                 Y_train, 
                                                 cv=kfold, 
                                                 scoring='accuracy')
	results.append(cv_results)
	names.append(name)
	msg = "%s: %f (%f)" % (name, cv_results.mean(), cv_results.std())
	print(msg)

# %% [markdown]
## Algorithms Visual Comparison using BoxPlots

# %% [code]
# Compare Algorithms
fig = plt.figure()
fig.suptitle('Algorithm Comparison')
ax = fig.add_subplot(111)
plt.boxplot(results)
ax.set_xticklabels(names)
plt.savefig('Algorithm-Comparison.eps', format='eps', dpi=1000)
plt.show()

# %% [markdown]
## Make predictions with KNN and validation dataset

# %% [code]
# Make predictions on validation dataset
knn = KNeighborsClassifier()
knn.fit(X_train, Y_train.ravel())
predictions = knn.predict(X_validation)
print(accuracy_score(Y_validation.ravel(), predictions))
print(confusion_matrix(Y_validation, predictions))
print(classification_report(Y_validation, predictions))

# %% [markdown]
## Make predictions with CART and validation dataset

# %% [code]
# Make predictions on validation dataset
CART = DecisionTreeClassifier()
CART.fit(X_train, Y_train.ravel())
predictions = CART.predict(X_validation)
print(accuracy_score(Y_validation.ravel(), predictions))
print(confusion_matrix(Y_validation, predictions))
print(classification_report(Y_validation, predictions))

# %% [markdown]
## Make prediction with KNN and node Nr.3

# %% [code]
# Make predictions on validation dataset
knn = KNeighborsClassifier()
knn.fit(X_train, Y_train.ravel())
predictions = knn.predict(X3_validation)
print(accuracy_score(Y3_validation, predictions))
print(confusion_matrix(Y3_validation, predictions))
print(classification_report(Y3_validation, predictions))

# %% [markdown]
## Add the predictions column to the original node Nr.3 dataset

# %% [code]
dataset_node3['predictions'] = predictions.tolist()

# %% [markdown]
## Printing Data for node Nr.3

# %% [markdown]
En esta grafica pasa lo siguiente.

# %% [code]
import matplotlib.pyplot as plt
import smartharvest as sh

# %% [code]
    # Plot the results
    fig, (ax0,ax1,ax2,ax3,ax4) = plt.subplots(5,1,sharey=False,sharex='col',figsize=(20,15))

    # Get the vertical lines defining the harvest stages
    df_lines = pandas.read_csv("lines_nodes.csv", sep=',', header=0, index_col=0)
    lines_node_array = df_lines.loc["n3"]

    # Add vertical lines to the graphs
    
    dataset_node3.plot(x='base_time', y='weight_mean', ax=ax0)
    patch = sh.print_harvest_lines(ax0, lines_node_array, 'vertical')
    ax0.add_patch(patch)
    
    dataset_node3.plot(x='base_time', y='weight_slope', ax=ax1)
    patch = sh.print_harvest_lines(ax1, lines_node_array, 'vertical')
    ax1.add_patch(patch)

    dataset_node3.plot(x='base_time', y='temperature_mean', ax=ax2)
    patch = sh.print_harvest_lines(ax2, lines_node_array, 'vertical')
    ax2.add_patch(patch)

    dataset_node3.plot(x='base_time', y='imu_mean', ax=ax3)
    patch = sh.print_harvest_lines(ax3, lines_node_array, 'vertical')
    ax3.add_patch(patch)

    dataset_node3.plot(x='base_time', y='stage', ax=ax4, style='.-b', alpha=0.7)
    ax4.set_yticklabels(['','picking', 'wait (full)', 'transport(full)', 'freezer tunnel', 'emptying', 'transport (empty)'])
    dataset_node3.plot(x='base_time', y='predictions', ax=ax4, style='xr', alpha=0.5)
    patch = sh.print_harvest_lines(ax4, lines_node_array, 'vertical')
    ax4.add_patch(patch)

    plt.show()

# %% [markdown]
## Node Nr.3 : modelled vs. real harvest stages

# %% [code]
from matplotlib.lines import Line2D

# Plot the results
plt.rc('legend', fontsize=20)
figp, axp = plt.subplots(1,1,sharey=False,sharex='col',figsize=(20,10))

# Plot real data
dataset_node3.plot(x='base_time', y='stage', ax=axp, style='sb', alpha=0.9, ms=30)

# Set Y-Axis labels
axp.set_yticklabels(['','picking', 'wait\n(full)', 'transport\n(full)', 'freezer\ntunnel', 'emptying', 'transport\n(empty)'])

# Plot predited data
dataset_node3.plot(x='base_time', y='predictions', ax=axp, style='or',  alpha=0.9, ms=15, fontsize=20)

# Redefine leyend
custom_lines = [Line2D([0], [0], color='blue', lw=10), Line2D([0], [0], color='red', lw=10)]
axp.legend(custom_lines, ['real stage', 'predicted stage'])

# Add vertical lines
patch = sh.print_harvest_lines(axp, lines_node_array, 'vertical')
axp.add_patch(patch)

#plt.savefig('fig-model-versus-real_N3.eps', format='eps', dpi=1000)
plt.show()


# %% [code]
