# Supplementary material for: Smartbins: Using Intelligent Harvest Baskets to Estimate the Stages of Berry Harvesting
Source: Sensors (Basel). 2019 Mar 19;19(6):1361. doi: 10.3390/s19061361 (PMC6471905; doi:10.3390/s19061361)
Supplement: Supplementary File 1 [file sensors-19-01361-s001.zip › lines_nodes.csv]

node	p1	p2	p3	p4	p5	p6	p7	p8	p9	p10	p11	p12	p13	p14	p15
n1	0	2820	6740	7190	7425	7830	8865	11536	12135	13050	13358	16590	16790	17085
n2	0	2428	6723	7190	7425	7580	7697	9015	11670	12112	13116	13443	16580	16925	17052
n3	390	2522	3340	4155	4414	6680	6764	7194	9070	11950	12487	12925	16550	16850	17040
n4	330	2831	3275	4229	4444	6600	6707	7595	10858	11882	12391	12583	16590	16753	16993
n5	735	5199	5918	7060	7270	7490	7688	8701	11245	11425	12524	12935	16630	16807	17005
