# Supplementary material for: Smartbins: Using Intelligent Harvest Baskets to Estimate the Stages of Berry Harvesting
Source: Sensors (Basel). 2019 Mar 19;19(6):1361. doi: 10.3390/s19061361 (PMC6471905; doi:10.3390/s19061361)
Supplement: Supplementary File 1 [file sensors-19-01361-s001.zip › notebook.tex]

% Default to the notebook output style

    


% Inherit from the specified cell style.


    
\documentclass[11pt]{article}

    
    
    \usepackage[T1]{fontenc}
    % Nicer default font (+ math font) than Computer Modern for most use cases
    \usepackage{mathpazo}

    % Basic figure setup, for now with no caption control since it's done
    % automatically by Pandoc (which extracts ![](path) syntax from Markdown).
    \usepackage{graphicx}
    % We will generate all images so they have a width \maxwidth. This means
    % that they will get their normal width if they fit onto the page, but
    % are scaled down if they would overflow the margins.
    \makeatletter
    \def\maxwidth{\ifdim\Gin@nat@width>\linewidth\linewidth
    \else\Gin@nat@width\fi}
    \makeatother
    \let\Oldincludegraphics\includegraphics
    % Set max figure width to be 80% of text width, for now hardcoded.
    \renewcommand{\includegraphics}[1]{\Oldincludegraphics[width=.8\maxwidth]{#1}}
    % Ensure that by default, figures have no caption (until we provide a
    % proper Figure object with a Caption API and a way to capture that
    % in the conversion process - todo).
    \usepackage{caption}
    \DeclareCaptionLabelFormat{nolabel}{}
    \captionsetup{labelformat=nolabel}

    \usepackage{adjustbox} % Used to constrain images to a maximum size 
    \usepackage{xcolor} % Allow colors to be defined
    \usepackage{enumerate} % Needed for markdown enumerations to work
    \usepackage{geometry} % Used to adjust the document margins
    \usepackage{amsmath} % Equations
    \usepackage{amssymb} % Equations
    \usepackage{textcomp} % defines textquotesingle
    % Hack from http://tex.stackexchange.com/a/47451/13684:
    \AtBeginDocument{%
        \def\PYZsq{\textquotesingle}% Upright quotes in Pygmentized code
    }
    \usepackage{upquote} % Upright quotes for verbatim code
    \usepackage{eurosym} % defines \euro
    \usepackage[mathletters]{ucs} % Extended unicode (utf-8) support
    \usepackage[utf8x]{inputenc} % Allow utf-8 characters in the tex document
    \usepackage{fancyvrb} % verbatim replacement that allows latex
    \usepackage{grffile} % extends the file name processing of package graphics 
                         % to support a larger range 
    % The hyperref package gives us a pdf with properly built
    % internal navigation ('pdf bookmarks' for the table of contents,
    % internal cross-reference links, web links for URLs, etc.)
    \usepackage{hyperref}
    \usepackage{longtable} % longtable support required by pandoc >1.10
    \usepackage{booktabs}  % table support for pandoc > 1.12.2
    \usepackage[inline]{enumitem} % IRkernel/repr support (it uses the enumerate* environment)
    \usepackage[normalem]{ulem} % ulem is needed to support strikethroughs (\sout)
                                % normalem makes italics be italics, not underlines
    

    
    
    % Colors for the hyperref package
    \definecolor{urlcolor}{rgb}{0,.145,.698}
    \definecolor{linkcolor}{rgb}{.71,0.21,0.01}
    \definecolor{citecolor}{rgb}{.12,.54,.11}

    % ANSI colors
    \definecolor{ansi-black}{HTML}{3E424D}
    \definecolor{ansi-black-intense}{HTML}{282C36}
    \definecolor{ansi-red}{HTML}{E75C58}
    \definecolor{ansi-red-intense}{HTML}{B22B31}
    \definecolor{ansi-green}{HTML}{00A250}
    \definecolor{ansi-green-intense}{HTML}{007427}
    \definecolor{ansi-yellow}{HTML}{DDB62B}
    \definecolor{ansi-yellow-intense}{HTML}{B27D12}
    \definecolor{ansi-blue}{HTML}{208FFB}
    \definecolor{ansi-blue-intense}{HTML}{0065CA}
    \definecolor{ansi-magenta}{HTML}{D160C4}
    \definecolor{ansi-magenta-intense}{HTML}{A03196}
    \definecolor{ansi-cyan}{HTML}{60C6C8}
    \definecolor{ansi-cyan-intense}{HTML}{258F8F}
    \definecolor{ansi-white}{HTML}{C5C1B4}
    \definecolor{ansi-white-intense}{HTML}{A1A6B2}

    % commands and environments needed by pandoc snippets
    % extracted from the output of `pandoc -s`
    \providecommand{\tightlist}{%
      \setlength{\itemsep}{0pt}\setlength{\parskip}{0pt}}
    \DefineVerbatimEnvironment{Highlighting}{Verbatim}{commandchars=\\\{\}}
    % Add ',fontsize=\small' for more characters per line
    \newenvironment{Shaded}{}{}
    \newcommand{\KeywordTok}[1]{\textcolor[rgb]{0.00,0.44,0.13}{\textbf{{#1}}}}
    \newcommand{\DataTypeTok}[1]{\textcolor[rgb]{0.56,0.13,0.00}{{#1}}}
    \newcommand{\DecValTok}[1]{\textcolor[rgb]{0.25,0.63,0.44}{{#1}}}
    \newcommand{\BaseNTok}[1]{\textcolor[rgb]{0.25,0.63,0.44}{{#1}}}
    \newcommand{\FloatTok}[1]{\textcolor[rgb]{0.25,0.63,0.44}{{#1}}}
    \newcommand{\CharTok}[1]{\textcolor[rgb]{0.25,0.44,0.63}{{#1}}}
    \newcommand{\StringTok}[1]{\textcolor[rgb]{0.25,0.44,0.63}{{#1}}}
    \newcommand{\CommentTok}[1]{\textcolor[rgb]{0.38,0.63,0.69}{\textit{{#1}}}}
    \newcommand{\OtherTok}[1]{\textcolor[rgb]{0.00,0.44,0.13}{{#1}}}
    \newcommand{\AlertTok}[1]{\textcolor[rgb]{1.00,0.00,0.00}{\textbf{{#1}}}}
    \newcommand{\FunctionTok}[1]{\textcolor[rgb]{0.02,0.16,0.49}{{#1}}}
    \newcommand{\RegionMarkerTok}[1]{{#1}}
    \newcommand{\ErrorTok}[1]{\textcolor[rgb]{1.00,0.00,0.00}{\textbf{{#1}}}}
    \newcommand{\NormalTok}[1]{{#1}}
    
    % Additional commands for more recent versions of Pandoc
    \newcommand{\ConstantTok}[1]{\textcolor[rgb]{0.53,0.00,0.00}{{#1}}}
    \newcommand{\SpecialCharTok}[1]{\textcolor[rgb]{0.25,0.44,0.63}{{#1}}}
    \newcommand{\VerbatimStringTok}[1]{\textcolor[rgb]{0.25,0.44,0.63}{{#1}}}
    \newcommand{\SpecialStringTok}[1]{\textcolor[rgb]{0.73,0.40,0.53}{{#1}}}
    \newcommand{\ImportTok}[1]{{#1}}
    \newcommand{\DocumentationTok}[1]{\textcolor[rgb]{0.73,0.13,0.13}{\textit{{#1}}}}
    \newcommand{\AnnotationTok}[1]{\textcolor[rgb]{0.38,0.63,0.69}{\textbf{\textit{{#1}}}}}
    \newcommand{\CommentVarTok}[1]{\textcolor[rgb]{0.38,0.63,0.69}{\textbf{\textit{{#1}}}}}
    \newcommand{\VariableTok}[1]{\textcolor[rgb]{0.10,0.09,0.49}{{#1}}}
    \newcommand{\ControlFlowTok}[1]{\textcolor[rgb]{0.00,0.44,0.13}{\textbf{{#1}}}}
    \newcommand{\OperatorTok}[1]{\textcolor[rgb]{0.40,0.40,0.40}{{#1}}}
    \newcommand{\BuiltInTok}[1]{{#1}}
    \newcommand{\ExtensionTok}[1]{{#1}}
    \newcommand{\PreprocessorTok}[1]{\textcolor[rgb]{0.74,0.48,0.00}{{#1}}}
    \newcommand{\AttributeTok}[1]{\textcolor[rgb]{0.49,0.56,0.16}{{#1}}}
    \newcommand{\InformationTok}[1]{\textcolor[rgb]{0.38,0.63,0.69}{\textbf{\textit{{#1}}}}}
    \newcommand{\WarningTok}[1]{\textcolor[rgb]{0.38,0.63,0.69}{\textbf{\textit{{#1}}}}}
    
    
    % Define a nice break command that doesn't care if a line doesn't already
    % exist.
    \def\br{\hspace*{\fill} \\* }
    % Math Jax compatability definitions
    \def\gt{>}
    \def\lt{<}
    % Document parameters
    \title{Testing FAO data}
    
    
    

    % Pygments definitions
    
\makeatletter
\def\PY@reset{\let\PY@it=\relax \let\PY@bf=\relax%
    \let\PY@ul=\relax \let\PY@tc=\relax%
    \let\PY@bc=\relax \let\PY@ff=\relax}
\def\PY@tok#1{\csname PY@tok@#1\endcsname}
\def\PY@toks#1+{\ifx\relax#1\empty\else%
    \PY@tok{#1}\expandafter\PY@toks\fi}
\def\PY@do#1{\PY@bc{\PY@tc{\PY@ul{%
    \PY@it{\PY@bf{\PY@ff{#1}}}}}}}
\def\PY#1#2{\PY@reset\PY@toks#1+\relax+\PY@do{#2}}

\expandafter\def\csname PY@tok@gd\endcsname{\def\PY@tc##1{\textcolor[rgb]{0.63,0.00,0.00}{##1}}}
\expandafter\def\csname PY@tok@gu\endcsname{\let\PY@bf=\textbf\def\PY@tc##1{\textcolor[rgb]{0.50,0.00,0.50}{##1}}}
\expandafter\def\csname PY@tok@gt\endcsname{\def\PY@tc##1{\textcolor[rgb]{0.00,0.27,0.87}{##1}}}
\expandafter\def\csname PY@tok@gs\endcsname{\let\PY@bf=\textbf}
\expandafter\def\csname PY@tok@gr\endcsname{\def\PY@tc##1{\textcolor[rgb]{1.00,0.00,0.00}{##1}}}
\expandafter\def\csname PY@tok@cm\endcsname{\let\PY@it=\textit\def\PY@tc##1{\textcolor[rgb]{0.25,0.50,0.50}{##1}}}
\expandafter\def\csname PY@tok@vg\endcsname{\def\PY@tc##1{\textcolor[rgb]{0.10,0.09,0.49}{##1}}}
\expandafter\def\csname PY@tok@vi\endcsname{\def\PY@tc##1{\textcolor[rgb]{0.10,0.09,0.49}{##1}}}
\expandafter\def\csname PY@tok@vm\endcsname{\def\PY@tc##1{\textcolor[rgb]{0.10,0.09,0.49}{##1}}}
\expandafter\def\csname PY@tok@mh\endcsname{\def\PY@tc##1{\textcolor[rgb]{0.40,0.40,0.40}{##1}}}
\expandafter\def\csname PY@tok@cs\endcsname{\let\PY@it=\textit\def\PY@tc##1{\textcolor[rgb]{0.25,0.50,0.50}{##1}}}
\expandafter\def\csname PY@tok@ge\endcsname{\let\PY@it=\textit}
\expandafter\def\csname PY@tok@vc\endcsname{\def\PY@tc##1{\textcolor[rgb]{0.10,0.09,0.49}{##1}}}
\expandafter\def\csname PY@tok@il\endcsname{\def\PY@tc##1{\textcolor[rgb]{0.40,0.40,0.40}{##1}}}
\expandafter\def\csname PY@tok@go\endcsname{\def\PY@tc##1{\textcolor[rgb]{0.53,0.53,0.53}{##1}}}
\expandafter\def\csname PY@tok@cp\endcsname{\def\PY@tc##1{\textcolor[rgb]{0.74,0.48,0.00}{##1}}}
\expandafter\def\csname PY@tok@gi\endcsname{\def\PY@tc##1{\textcolor[rgb]{0.00,0.63,0.00}{##1}}}
\expandafter\def\csname PY@tok@gh\endcsname{\let\PY@bf=\textbf\def\PY@tc##1{\textcolor[rgb]{0.00,0.00,0.50}{##1}}}
\expandafter\def\csname PY@tok@ni\endcsname{\let\PY@bf=\textbf\def\PY@tc##1{\textcolor[rgb]{0.60,0.60,0.60}{##1}}}
\expandafter\def\csname PY@tok@nl\endcsname{\def\PY@tc##1{\textcolor[rgb]{0.63,0.63,0.00}{##1}}}
\expandafter\def\csname PY@tok@nn\endcsname{\let\PY@bf=\textbf\def\PY@tc##1{\textcolor[rgb]{0.00,0.00,1.00}{##1}}}
\expandafter\def\csname PY@tok@no\endcsname{\def\PY@tc##1{\textcolor[rgb]{0.53,0.00,0.00}{##1}}}
\expandafter\def\csname PY@tok@na\endcsname{\def\PY@tc##1{\textcolor[rgb]{0.49,0.56,0.16}{##1}}}
\expandafter\def\csname PY@tok@nb\endcsname{\def\PY@tc##1{\textcolor[rgb]{0.00,0.50,0.00}{##1}}}
\expandafter\def\csname PY@tok@nc\endcsname{\let\PY@bf=\textbf\def\PY@tc##1{\textcolor[rgb]{0.00,0.00,1.00}{##1}}}
\expandafter\def\csname PY@tok@nd\endcsname{\def\PY@tc##1{\textcolor[rgb]{0.67,0.13,1.00}{##1}}}
\expandafter\def\csname PY@tok@ne\endcsname{\let\PY@bf=\textbf\def\PY@tc##1{\textcolor[rgb]{0.82,0.25,0.23}{##1}}}
\expandafter\def\csname PY@tok@nf\endcsname{\def\PY@tc##1{\textcolor[rgb]{0.00,0.00,1.00}{##1}}}
\expandafter\def\csname PY@tok@si\endcsname{\let\PY@bf=\textbf\def\PY@tc##1{\textcolor[rgb]{0.73,0.40,0.53}{##1}}}
\expandafter\def\csname PY@tok@s2\endcsname{\def\PY@tc##1{\textcolor[rgb]{0.73,0.13,0.13}{##1}}}
\expandafter\def\csname PY@tok@nt\endcsname{\let\PY@bf=\textbf\def\PY@tc##1{\textcolor[rgb]{0.00,0.50,0.00}{##1}}}
\expandafter\def\csname PY@tok@nv\endcsname{\def\PY@tc##1{\textcolor[rgb]{0.10,0.09,0.49}{##1}}}
\expandafter\def\csname PY@tok@s1\endcsname{\def\PY@tc##1{\textcolor[rgb]{0.73,0.13,0.13}{##1}}}
\expandafter\def\csname PY@tok@dl\endcsname{\def\PY@tc##1{\textcolor[rgb]{0.73,0.13,0.13}{##1}}}
\expandafter\def\csname PY@tok@ch\endcsname{\let\PY@it=\textit\def\PY@tc##1{\textcolor[rgb]{0.25,0.50,0.50}{##1}}}
\expandafter\def\csname PY@tok@m\endcsname{\def\PY@tc##1{\textcolor[rgb]{0.40,0.40,0.40}{##1}}}
\expandafter\def\csname PY@tok@gp\endcsname{\let\PY@bf=\textbf\def\PY@tc##1{\textcolor[rgb]{0.00,0.00,0.50}{##1}}}
\expandafter\def\csname PY@tok@sh\endcsname{\def\PY@tc##1{\textcolor[rgb]{0.73,0.13,0.13}{##1}}}
\expandafter\def\csname PY@tok@ow\endcsname{\let\PY@bf=\textbf\def\PY@tc##1{\textcolor[rgb]{0.67,0.13,1.00}{##1}}}
\expandafter\def\csname PY@tok@sx\endcsname{\def\PY@tc##1{\textcolor[rgb]{0.00,0.50,0.00}{##1}}}
\expandafter\def\csname PY@tok@bp\endcsname{\def\PY@tc##1{\textcolor[rgb]{0.00,0.50,0.00}{##1}}}
\expandafter\def\csname PY@tok@c1\endcsname{\let\PY@it=\textit\def\PY@tc##1{\textcolor[rgb]{0.25,0.50,0.50}{##1}}}
\expandafter\def\csname PY@tok@fm\endcsname{\def\PY@tc##1{\textcolor[rgb]{0.00,0.00,1.00}{##1}}}
\expandafter\def\csname PY@tok@o\endcsname{\def\PY@tc##1{\textcolor[rgb]{0.40,0.40,0.40}{##1}}}
\expandafter\def\csname PY@tok@kc\endcsname{\let\PY@bf=\textbf\def\PY@tc##1{\textcolor[rgb]{0.00,0.50,0.00}{##1}}}
\expandafter\def\csname PY@tok@c\endcsname{\let\PY@it=\textit\def\PY@tc##1{\textcolor[rgb]{0.25,0.50,0.50}{##1}}}
\expandafter\def\csname PY@tok@mf\endcsname{\def\PY@tc##1{\textcolor[rgb]{0.40,0.40,0.40}{##1}}}
\expandafter\def\csname PY@tok@err\endcsname{\def\PY@bc##1{\setlength{\fboxsep}{0pt}\fcolorbox[rgb]{1.00,0.00,0.00}{1,1,1}{\strut ##1}}}
\expandafter\def\csname PY@tok@mb\endcsname{\def\PY@tc##1{\textcolor[rgb]{0.40,0.40,0.40}{##1}}}
\expandafter\def\csname PY@tok@ss\endcsname{\def\PY@tc##1{\textcolor[rgb]{0.10,0.09,0.49}{##1}}}
\expandafter\def\csname PY@tok@sr\endcsname{\def\PY@tc##1{\textcolor[rgb]{0.73,0.40,0.53}{##1}}}
\expandafter\def\csname PY@tok@mo\endcsname{\def\PY@tc##1{\textcolor[rgb]{0.40,0.40,0.40}{##1}}}
\expandafter\def\csname PY@tok@kd\endcsname{\let\PY@bf=\textbf\def\PY@tc##1{\textcolor[rgb]{0.00,0.50,0.00}{##1}}}
\expandafter\def\csname PY@tok@mi\endcsname{\def\PY@tc##1{\textcolor[rgb]{0.40,0.40,0.40}{##1}}}
\expandafter\def\csname PY@tok@kn\endcsname{\let\PY@bf=\textbf\def\PY@tc##1{\textcolor[rgb]{0.00,0.50,0.00}{##1}}}
\expandafter\def\csname PY@tok@cpf\endcsname{\let\PY@it=\textit\def\PY@tc##1{\textcolor[rgb]{0.25,0.50,0.50}{##1}}}
\expandafter\def\csname PY@tok@kr\endcsname{\let\PY@bf=\textbf\def\PY@tc##1{\textcolor[rgb]{0.00,0.50,0.00}{##1}}}
\expandafter\def\csname PY@tok@s\endcsname{\def\PY@tc##1{\textcolor[rgb]{0.73,0.13,0.13}{##1}}}
\expandafter\def\csname PY@tok@kp\endcsname{\def\PY@tc##1{\textcolor[rgb]{0.00,0.50,0.00}{##1}}}
\expandafter\def\csname PY@tok@w\endcsname{\def\PY@tc##1{\textcolor[rgb]{0.73,0.73,0.73}{##1}}}
\expandafter\def\csname PY@tok@kt\endcsname{\def\PY@tc##1{\textcolor[rgb]{0.69,0.00,0.25}{##1}}}
\expandafter\def\csname PY@tok@sc\endcsname{\def\PY@tc##1{\textcolor[rgb]{0.73,0.13,0.13}{##1}}}
\expandafter\def\csname PY@tok@sb\endcsname{\def\PY@tc##1{\textcolor[rgb]{0.73,0.13,0.13}{##1}}}
\expandafter\def\csname PY@tok@sa\endcsname{\def\PY@tc##1{\textcolor[rgb]{0.73,0.13,0.13}{##1}}}
\expandafter\def\csname PY@tok@k\endcsname{\let\PY@bf=\textbf\def\PY@tc##1{\textcolor[rgb]{0.00,0.50,0.00}{##1}}}
\expandafter\def\csname PY@tok@se\endcsname{\let\PY@bf=\textbf\def\PY@tc##1{\textcolor[rgb]{0.73,0.40,0.13}{##1}}}
\expandafter\def\csname PY@tok@sd\endcsname{\let\PY@it=\textit\def\PY@tc##1{\textcolor[rgb]{0.73,0.13,0.13}{##1}}}

\def\PYZbs{\char`\\}
\def\PYZus{\char`\_}
\def\PYZob{\char`\{}
\def\PYZcb{\char`\}}
\def\PYZca{\char`\^}
\def\PYZam{\char`\&}
\def\PYZlt{\char`\<}
\def\PYZgt{\char`\>}
\def\PYZsh{\char`\#}
\def\PYZpc{\char`\%}
\def\PYZdl{\char`\$}
\def\PYZhy{\char`\-}
\def\PYZsq{\char`\'}
\def\PYZdq{\char`\"}
\def\PYZti{\char`\~}
% for compatibility with earlier versions
\def\PYZat{@}
\def\PYZlb{[}
\def\PYZrb{]}
\makeatother


    % Exact colors from NB
    \definecolor{incolor}{rgb}{0.0, 0.0, 0.5}
    \definecolor{outcolor}{rgb}{0.545, 0.0, 0.0}


    
    % Prevent overflowing lines due to hard-to-break entities
    \sloppy 
    % Setup hyperref package
    \hypersetup{
      breaklinks=true,  % so long urls are correctly broken across lines
      colorlinks=true,
      urlcolor=urlcolor,
      linkcolor=linkcolor,
      citecolor=citecolor,
      }
    % Slightly bigger margins than the latex defaults
    
    \geometry{verbose,tmargin=1in,bmargin=1in,lmargin=1in,rmargin=1in}
    
    

    \begin{document}
    
    
    \maketitle
    
    

    
    \section{Import libraries}\label{import-libraries}

    \begin{Verbatim}[commandchars=\\\{\}]
{\color{incolor}In [{\color{incolor}1}]:} \PY{k+kn}{import} \PY{n+nn}{pandas} \PY{k+kn}{as} \PY{n+nn}{pd}
        \PY{k+kn}{import} \PY{n+nn}{matplotlib.pyplot} \PY{k+kn}{as} \PY{n+nn}{plt}
\end{Verbatim}


    \section{World Producer Price - annual (mean) in
US\$/ton}\label{world-producer-price---annual-mean-in-uston}

    Producer Prices are prices received by farmers for primary crops, live
animals and livestock primary products as collected at the point of
initial sale (prices paid at the farm-gate). Due to differences in data
collection infrastructure and capacity, some countries do vary from this
concept by collecting, instead, wholesale or local market prices. While
these may be good proxies of farm-gate prices when the marketing chain
is very limited, they tend to be poorer proxies in economies where
transport and commercial margins constitute a significant share of the
final product price. At the far extreme, some countries report retail
prices, which are typically very poor proxies for producer prices.

    Read the FAO (Food and Agriculture Organization of the United Nations)
database with the following data: - Producer price (US\$/ton) - All
Countries - All years - For the following fruits: (Blueberries,
Cherries, Cranberries, Gooseberries, Raspberries, Strawberries)

    \begin{Verbatim}[commandchars=\\\{\}]
{\color{incolor}In [{\color{incolor}2}]:} \PY{n}{df1} \PY{o}{=} \PY{n}{pd}\PY{o}{.}\PY{n}{read\PYZus{}csv}\PY{p}{(}\PY{l+s+s1}{\PYZsq{}}\PY{l+s+s1}{FAOSTAT\PYZus{}ProducerPricesAnnual.csv}\PY{l+s+s1}{\PYZsq{}}\PY{p}{,} \PY{n}{sep}\PY{o}{=} \PY{l+s+s1}{\PYZsq{}}\PY{l+s+s1}{,}\PY{l+s+s1}{\PYZsq{}}\PY{p}{,} \PY{n}{header}\PY{o}{=}\PY{l+m+mi}{0}\PY{p}{,} \PY{n}{index\PYZus{}col}\PY{o}{=}\PY{l+m+mi}{0}\PY{p}{)}
        \PY{n}{df1}\PY{o}{.}\PY{n}{head}\PY{p}{(}\PY{l+m+mi}{5}\PY{p}{)}
\end{Verbatim}


\begin{Verbatim}[commandchars=\\\{\}]
{\color{outcolor}Out[{\color{outcolor}2}]:}                              Area                     Element      Item  Year  \textbackslash{}
        Domain                                                                          
        Producer Prices - Annual  Albania  Producer Price (USD/tonne)  Cherries  1995   
        Producer Prices - Annual  Albania  Producer Price (USD/tonne)  Cherries  1996   
        Producer Prices - Annual  Albania  Producer Price (USD/tonne)  Cherries  1997   
        Producer Prices - Annual  Albania  Producer Price (USD/tonne)  Cherries  1998   
        Producer Prices - Annual  Albania  Producer Price (USD/tonne)  Cherries  1999   
        
                                 Unit  Value  
        Domain                                
        Producer Prices - Annual  USD  561.0  
        Producer Prices - Annual  USD  555.0  
        Producer Prices - Annual  USD  483.4  
        Producer Prices - Annual  USD  438.2  
        Producer Prices - Annual  USD  493.9  
\end{Verbatim}
            
    \subsubsection{Plot the world producer mean
price}\label{plot-the-world-producer-mean-price}

    \textbf{NOTA:} En la siguiente gráfica se suma la suma (MEAN) debido a
que se calcula el precio promedio de la fruta de todos los paises por
año.

    \begin{Verbatim}[commandchars=\\\{\}]
{\color{incolor}In [{\color{incolor}3}]:} \PY{n}{fig1}\PY{p}{,} \PY{n}{ax1} \PY{o}{=} \PY{n}{plt}\PY{o}{.}\PY{n}{subplots}\PY{p}{(}\PY{p}{)}
        \PY{n}{ax1} \PY{o}{=} \PY{n}{df1}\PY{o}{.}\PY{n}{groupby}\PY{p}{(}\PY{l+s+s1}{\PYZsq{}}\PY{l+s+s1}{Year}\PY{l+s+s1}{\PYZsq{}}\PY{p}{)}\PY{p}{[}\PY{l+s+s1}{\PYZsq{}}\PY{l+s+s1}{Value}\PY{l+s+s1}{\PYZsq{}}\PY{p}{]}\PY{o}{.}\PY{n}{mean}\PY{p}{(}\PY{p}{)}\PY{o}{.}\PY{n}{plot}\PY{p}{(}\PY{n}{figsize}\PY{o}{=}\PY{p}{(}\PY{l+m+mi}{20}\PY{p}{,}\PY{l+m+mi}{10}\PY{p}{)}\PY{p}{,} \PY{n}{linewidth}\PY{o}{=}\PY{l+m+mi}{5}\PY{p}{,} \PY{n}{label}\PY{o}{=}\PY{l+s+s1}{\PYZsq{}}\PY{l+s+s1}{World}\PY{l+s+s1}{\PYZsq{}}\PY{p}{)} \PY{c+c1}{\PYZsh{} World}
        \PY{n}{ax1}\PY{o}{.}\PY{n}{set\PYZus{}ylabel}\PY{p}{(}\PY{l+s+s2}{\PYZdq{}}\PY{l+s+s2}{US\PYZdl{}/ton}\PY{l+s+s2}{\PYZdq{}}\PY{p}{)}
        \PY{n}{plt}\PY{o}{.}\PY{n}{legend}\PY{p}{(}\PY{n}{loc}\PY{o}{=}\PY{l+s+s1}{\PYZsq{}}\PY{l+s+s1}{best}\PY{l+s+s1}{\PYZsq{}}\PY{p}{)}
        \PY{n}{plt}\PY{o}{.}\PY{n}{title}\PY{p}{(}\PY{l+s+s1}{\PYZsq{}}\PY{l+s+s1}{World Producer Mean Price}\PY{l+s+s1}{\PYZsq{}}\PY{p}{)}
        \PY{n}{plt}\PY{o}{.}\PY{n}{show}\PY{p}{(}\PY{p}{)}
\end{Verbatim}


    \begin{center}
    \adjustimage{max size={0.9\linewidth}{0.9\paperheight}}{output_8_0.png}
    \end{center}
    { \hspace*{\fill} \\}
    
    \subsubsection{Plot the world producer mean price for each
fruit}\label{plot-the-world-producer-mean-price-for-each-fruit}

    \begin{Verbatim}[commandchars=\\\{\}]
{\color{incolor}In [{\color{incolor}35}]:} \PY{n}{fig1}\PY{p}{,} \PY{n}{ax1} \PY{o}{=} \PY{n}{plt}\PY{o}{.}\PY{n}{subplots}\PY{p}{(}\PY{p}{)}
         \PY{k}{for} \PY{n}{key}\PY{p}{,} \PY{n}{grp} \PY{o+ow}{in} \PY{n}{df1}\PY{o}{.}\PY{n}{groupby}\PY{p}{(}\PY{p}{[}\PY{l+s+s1}{\PYZsq{}}\PY{l+s+s1}{Item}\PY{l+s+s1}{\PYZsq{}}\PY{p}{]}\PY{p}{)}\PY{p}{:}
             \PY{n}{ax1} \PY{o}{=} \PY{n}{grp}\PY{o}{.}\PY{n}{groupby}\PY{p}{(}\PY{l+s+s1}{\PYZsq{}}\PY{l+s+s1}{Year}\PY{l+s+s1}{\PYZsq{}}\PY{p}{)}\PY{p}{[}\PY{l+s+s1}{\PYZsq{}}\PY{l+s+s1}{Value}\PY{l+s+s1}{\PYZsq{}}\PY{p}{]}\PY{o}{.}\PY{n}{mean}\PY{p}{(}\PY{p}{)}\PY{o}{.}\PY{n}{plot}\PY{p}{(}\PY{n}{label}\PY{o}{=}\PY{n}{key}\PY{p}{,} \PY{n}{figsize}\PY{o}{=}\PY{p}{(}\PY{l+m+mi}{20}\PY{p}{,}\PY{l+m+mi}{10}\PY{p}{)}\PY{p}{,} \PY{n}{linewidth}\PY{o}{=}\PY{l+m+mi}{5}\PY{p}{)}
         
         \PY{n}{ax1}\PY{o}{.}\PY{n}{set\PYZus{}ylabel}\PY{p}{(}\PY{l+s+s2}{\PYZdq{}}\PY{l+s+s2}{US\PYZdl{}/ton}\PY{l+s+s2}{\PYZdq{}}\PY{p}{)}
         \PY{n}{plt}\PY{o}{.}\PY{n}{legend}\PY{p}{(}\PY{n}{loc}\PY{o}{=}\PY{l+s+s1}{\PYZsq{}}\PY{l+s+s1}{best}\PY{l+s+s1}{\PYZsq{}}\PY{p}{)}
         \PY{n}{plt}\PY{o}{.}\PY{n}{title}\PY{p}{(}\PY{l+s+s1}{\PYZsq{}}\PY{l+s+s1}{Berries Producer Mean Price}\PY{l+s+s1}{\PYZsq{}}\PY{p}{)}
         \PY{n}{plt}\PY{o}{.}\PY{n}{show}\PY{p}{(}\PY{p}{)}
         
         \PY{c+c1}{\PYZsh{} Get the country ranking ascending}
         \PY{n}{df1}\PY{o}{.}\PY{n}{groupby}\PY{p}{(}\PY{l+s+s1}{\PYZsq{}}\PY{l+s+s1}{Item}\PY{l+s+s1}{\PYZsq{}}\PY{p}{)}\PY{o}{.}\PY{n}{mean}\PY{p}{(}\PY{p}{)}\PY{o}{.}\PY{n}{sort\PYZus{}values}\PY{p}{(}\PY{l+s+s1}{\PYZsq{}}\PY{l+s+s1}{Value}\PY{l+s+s1}{\PYZsq{}}\PY{p}{,}\PY{n}{ascending}\PY{o}{=}\PY{n+nb+bp}{False}\PY{p}{)}
\end{Verbatim}


    \begin{center}
    \adjustimage{max size={0.9\linewidth}{0.9\paperheight}}{output_10_0.png}
    \end{center}
    { \hspace*{\fill} \\}
    
\begin{Verbatim}[commandchars=\\\{\}]
{\color{outcolor}Out[{\color{outcolor}35}]:}                      Year        Value
         Item                                  
         Raspberries   2004.349576  3794.236441
         Cherries      2004.641944  2273.254305
         Blueberries   2005.654206  2211.658879
         Strawberries  2004.655351  2118.832989
         Gooseberries  2003.840909  1681.564091
         Cranberries   2005.639535  1165.003488
\end{Verbatim}
            
    \section{Berries Gross Production Value (current million of
US\$)}\label{berries-gross-production-value-current-million-of-us}

    Statistical concepts and definitions \textbf{Value of gross production}
has been compiled by multiplying gross production in physical terms by
output prices at farm gate. Thus, value of production measures
production in monetary terms at the farm gate level. Since intermediate
uses within the agricultural sector (seed and feed) have not been
subtracted from production data, this value of production aggregate
refers to the notion of "gross production". Value of gross production is
provided in both current and constant terms and is expressed in US
dollars and Standard Local Currency (SLC). \textbf{The current value of
production measures value in the prices relating to the period being
measured. Thus, it represents the market value of food and agricultural
products at the time they were produced}. Knowing this figure is helpful
in understanding exactly what was happening within a given economy at
that point in time. Often, this information can help explain economic
trends that emerged in later periods and why they took place. Value of
production in constant terms is derived using the average prices of a
selected year or years, known as the base period. Constant price series
can be used to show how the quantity or volume of products has changed,
and are often referred to as volume measures. The ratio of the current
and constant price series gives a measure of price movements. US dollar
figures for value of gross production are converted from local
currencies using official exchange rates as prevailing in the respective
years. The SLC of a country is the local currency prevailing in the
latest year. Expressing data series in one uniform currency is useful
because it avoids the influence of revaluation in local currency, if
any, on value of production. Please note that livestock value of
production is measured in terms of indigenous meat.

    \textbf{NOTA} : Esta es la producción total del pais y no la exportada
que se analiza más adelante

    \begin{Verbatim}[commandchars=\\\{\}]
{\color{incolor}In [{\color{incolor}36}]:} \PY{c+c1}{\PYZsh{} Read database FAO }
         \PY{c+c1}{\PYZsh{} All countries}
         \PY{c+c1}{\PYZsh{} All years}
         \PY{c+c1}{\PYZsh{} Gross Production Value (current million US\PYZdl{}) }
         \PY{c+c1}{\PYZsh{} for : (Blueberries, Cherries, Cranberries, Gooseberries, Raspberries, Strawberries)}
         \PY{n}{df2} \PY{o}{=} \PY{n}{pd}\PY{o}{.}\PY{n}{read\PYZus{}csv}\PY{p}{(}\PY{l+s+s1}{\PYZsq{}}\PY{l+s+s1}{FAOSTAT\PYZus{}ValueOfAgriculturalProduction\PYZus{}GrossInDollar.csv}\PY{l+s+s1}{\PYZsq{}}\PY{p}{,} \PY{n}{sep}\PY{o}{=} \PY{l+s+s1}{\PYZsq{}}\PY{l+s+s1}{,}\PY{l+s+s1}{\PYZsq{}}\PY{p}{,} \PY{n}{header}\PY{o}{=}\PY{l+m+mi}{0}\PY{p}{,} \PY{n}{index\PYZus{}col}\PY{o}{=}\PY{l+m+mi}{0}\PY{p}{)}
         \PY{n}{df2}\PY{o}{.}\PY{n}{head}\PY{p}{(}\PY{l+m+mi}{5}\PY{p}{)}
\end{Verbatim}


\begin{Verbatim}[commandchars=\\\{\}]
{\color{outcolor}Out[{\color{outcolor}36}]:}                                      Area  \textbackslash{}
         Domain                                      
         Value of Agricultural Production  Albania   
         Value of Agricultural Production  Albania   
         Value of Agricultural Production  Albania   
         Value of Agricultural Production  Albania   
         Value of Agricultural Production  Albania   
         
                                                                                Element  \textbackslash{}
         Domain                                                                           
         Value of Agricultural Production  Gross Production Value (current million US\$)   
         Value of Agricultural Production  Gross Production Value (current million US\$)   
         Value of Agricultural Production  Gross Production Value (current million US\$)   
         Value of Agricultural Production  Gross Production Value (current million US\$)   
         Value of Agricultural Production  Gross Production Value (current million US\$)   
         
                                               Item  Year Unit     Value  
         Domain                                                           
         Value of Agricultural Production  Cherries  1993  USD  0.221312  
         Value of Agricultural Production  Cherries  1994  USD  0.819408  
         Value of Agricultural Production  Cherries  1995  USD  1.682893  
         Value of Agricultural Production  Cherries  1996  USD  2.830651  
         Value of Agricultural Production  Cherries  1997  USD  2.078788  
\end{Verbatim}
            
    \subsubsection{Plot the World Gross Production Value (current million
US\$) (all
Berries)}\label{plot-the-world-gross-production-value-current-million-us-all-berries}

    \textbf{NOTA:} En la siguiente gráfica se suma la suma (SUM) debido a
que se suman los valores producidos de cada producto (fruta). Por
ejemplo: Chile produce las 5 variedad de berries de la BD, mientras que
Albania produce sólo 1 variedad

    \begin{Verbatim}[commandchars=\\\{\}]
{\color{incolor}In [{\color{incolor}48}]:} \PY{n}{fig2}\PY{p}{,} \PY{n}{ax2} \PY{o}{=} \PY{n}{plt}\PY{o}{.}\PY{n}{subplots}\PY{p}{(}\PY{p}{)}
         \PY{n}{ax2} \PY{o}{=} \PY{n}{df2}\PY{o}{.}\PY{n}{groupby}\PY{p}{(}\PY{l+s+s1}{\PYZsq{}}\PY{l+s+s1}{Year}\PY{l+s+s1}{\PYZsq{}}\PY{p}{)}\PY{p}{[}\PY{l+s+s1}{\PYZsq{}}\PY{l+s+s1}{Value}\PY{l+s+s1}{\PYZsq{}}\PY{p}{]}\PY{o}{.}\PY{n}{sum}\PY{p}{(}\PY{p}{)}\PY{o}{.}\PY{n}{plot}\PY{p}{(}\PY{n}{figsize}\PY{o}{=}\PY{p}{(}\PY{l+m+mi}{20}\PY{p}{,}\PY{l+m+mi}{10}\PY{p}{)}\PY{p}{,} \PY{n}{linewidth}\PY{o}{=}\PY{l+m+mi}{5}\PY{p}{,} \PY{n}{label}\PY{o}{=}\PY{l+s+s1}{\PYZsq{}}\PY{l+s+s1}{World}\PY{l+s+s1}{\PYZsq{}}\PY{p}{)}
         \PY{n}{ax2} \PY{o}{=} \PY{n}{df2}\PY{p}{[}\PY{n}{df2}\PY{o}{.}\PY{n}{Area}\PY{o}{==}\PY{l+s+s1}{\PYZsq{}}\PY{l+s+s1}{Chile}\PY{l+s+s1}{\PYZsq{}}\PY{p}{]}\PY{o}{.}\PY{n}{groupby}\PY{p}{(}\PY{l+s+s1}{\PYZsq{}}\PY{l+s+s1}{Year}\PY{l+s+s1}{\PYZsq{}}\PY{p}{)}\PY{p}{[}\PY{l+s+s1}{\PYZsq{}}\PY{l+s+s1}{Value}\PY{l+s+s1}{\PYZsq{}}\PY{p}{]}\PY{o}{.}\PY{n}{sum}\PY{p}{(}\PY{p}{)}\PY{o}{.}\PY{n}{plot}\PY{p}{(}\PY{n}{figsize}\PY{o}{=}\PY{p}{(}\PY{l+m+mi}{20}\PY{p}{,}\PY{l+m+mi}{10}\PY{p}{)}\PY{p}{,} \PY{n}{linewidth}\PY{o}{=}\PY{l+m+mi}{5}\PY{p}{,} \PY{n}{label}\PY{o}{=}\PY{l+s+s1}{\PYZsq{}}\PY{l+s+s1}{Chile}\PY{l+s+s1}{\PYZsq{}}\PY{p}{)}
         \PY{n}{ax2} \PY{o}{=} \PY{n}{df2}\PY{p}{[}\PY{n}{df2}\PY{o}{.}\PY{n}{Area}\PY{o}{==}\PY{l+s+s1}{\PYZsq{}}\PY{l+s+s1}{United States of America}\PY{l+s+s1}{\PYZsq{}}\PY{p}{]}\PY{o}{.}\PY{n}{groupby}\PY{p}{(}\PY{l+s+s1}{\PYZsq{}}\PY{l+s+s1}{Year}\PY{l+s+s1}{\PYZsq{}}\PY{p}{)}\PY{p}{[}\PY{l+s+s1}{\PYZsq{}}\PY{l+s+s1}{Value}\PY{l+s+s1}{\PYZsq{}}\PY{p}{]}\PY{o}{.}\PY{n}{sum}\PY{p}{(}\PY{p}{)}\PY{o}{.}\PY{n}{plot}\PY{p}{(}\PY{n}{figsize}\PY{o}{=}\PY{p}{(}\PY{l+m+mi}{20}\PY{p}{,}\PY{l+m+mi}{10}\PY{p}{)}\PY{p}{,} \PY{n}{linewidth}\PY{o}{=}\PY{l+m+mi}{5}\PY{p}{,} \PY{n}{label}\PY{o}{=}\PY{l+s+s1}{\PYZsq{}}\PY{l+s+s1}{USA}\PY{l+s+s1}{\PYZsq{}}\PY{p}{)}
         \PY{n}{ax2}\PY{o}{.}\PY{n}{set\PYZus{}ylabel}\PY{p}{(}\PY{l+s+s2}{\PYZdq{}}\PY{l+s+s2}{million US\PYZdl{}}\PY{l+s+s2}{\PYZdq{}}\PY{p}{)}
         \PY{n}{plt}\PY{o}{.}\PY{n}{legend}\PY{p}{(}\PY{n}{loc}\PY{o}{=}\PY{l+s+s1}{\PYZsq{}}\PY{l+s+s1}{best}\PY{l+s+s1}{\PYZsq{}}\PY{p}{)}
         \PY{n}{plt}\PY{o}{.}\PY{n}{title}\PY{p}{(}\PY{l+s+s1}{\PYZsq{}}\PY{l+s+s1}{World Gross Production Value of Berries (all berries)}\PY{l+s+s1}{\PYZsq{}}\PY{p}{)}
         \PY{n}{plt}\PY{o}{.}\PY{n}{show}\PY{p}{(}\PY{p}{)}
         
         
         \PY{c+c1}{\PYZsh{} Get the country ranking ascending}
         \PY{n}{df2}\PY{o}{.}\PY{n}{groupby}\PY{p}{(}\PY{l+s+s1}{\PYZsq{}}\PY{l+s+s1}{Area}\PY{l+s+s1}{\PYZsq{}}\PY{p}{)}\PY{o}{.}\PY{n}{sum}\PY{p}{(}\PY{p}{)}\PY{o}{.}\PY{n}{sort\PYZus{}values}\PY{p}{(}\PY{l+s+s1}{\PYZsq{}}\PY{l+s+s1}{Value}\PY{l+s+s1}{\PYZsq{}}\PY{p}{,}\PY{n}{ascending}\PY{o}{=}\PY{n+nb+bp}{False}\PY{p}{)}\PY{o}{.}\PY{n}{head}\PY{p}{(}\PY{l+m+mi}{15}\PY{p}{)}
\end{Verbatim}


    \begin{center}
    \adjustimage{max size={0.9\linewidth}{0.9\paperheight}}{output_17_0.png}
    \end{center}
    { \hspace*{\fill} \\}
    
\begin{Verbatim}[commandchars=\\\{\}]
{\color{outcolor}Out[{\color{outcolor}48}]:}                               Year         Value
         Area                                            
         United States of America    260455  76266.390252
         China, mainland              90234  68715.449629
         China                        90234  68715.449629
         Japan                       104182  50043.104133
         Germany                     218434  20556.074386
         Italy                       208364  15528.624739
         Turkey                      104182  15089.224083
         Spain                       158289  14568.672568
         Republic of Korea            52091  13579.907707
         Russian Federation          200400  12389.269543
         France                      156273   9533.379879
         United Kingdom              208364   7951.275484
         Canada                      260455   6874.994072
         Poland                      260455   6493.860183
         Iran (Islamic Republic of)  104182   6094.075984
\end{Verbatim}
            
    \subsubsection{Plot the World Gross Production Value (current million
US\$)
(detailed)}\label{plot-the-world-gross-production-value-current-million-us-detailed}

    \begin{Verbatim}[commandchars=\\\{\}]
{\color{incolor}In [{\color{incolor}32}]:} \PY{n}{fig2}\PY{p}{,} \PY{n}{ax2} \PY{o}{=} \PY{n}{plt}\PY{o}{.}\PY{n}{subplots}\PY{p}{(}\PY{p}{)}
         \PY{n}{df2\PYZus{}filtered} \PY{o}{=} \PY{n}{df2}
         \PY{c+c1}{\PYZsh{}df2\PYZus{}filtered = df2[(df2.Item \PYZlt{}\PYZgt{} \PYZsq{}Strawberries\PYZsq{})]}
         \PY{c+c1}{\PYZsh{}df2\PYZus{}filtered = df2[(df2.Item \PYZlt{}\PYZgt{} \PYZsq{}Strawberries\PYZsq{}) \PYZam{} (df2.Item \PYZlt{}\PYZgt{} \PYZsq{}Cherries\PYZsq{})]}
         \PY{k}{for} \PY{n}{key}\PY{p}{,} \PY{n}{grp} \PY{o+ow}{in} \PY{n}{df2\PYZus{}filtered}\PY{o}{.}\PY{n}{groupby}\PY{p}{(}\PY{p}{[}\PY{l+s+s1}{\PYZsq{}}\PY{l+s+s1}{Item}\PY{l+s+s1}{\PYZsq{}}\PY{p}{]}\PY{p}{)}\PY{p}{:}
             \PY{n}{ax2} \PY{o}{=} \PY{n}{grp}\PY{o}{.}\PY{n}{groupby}\PY{p}{(}\PY{l+s+s1}{\PYZsq{}}\PY{l+s+s1}{Year}\PY{l+s+s1}{\PYZsq{}}\PY{p}{)}\PY{p}{[}\PY{l+s+s1}{\PYZsq{}}\PY{l+s+s1}{Value}\PY{l+s+s1}{\PYZsq{}}\PY{p}{]}\PY{o}{.}\PY{n}{mean}\PY{p}{(}\PY{p}{)}\PY{o}{.}\PY{n}{plot}\PY{p}{(}\PY{n}{label}\PY{o}{=}\PY{n}{key}\PY{p}{,} \PY{n}{figsize}\PY{o}{=}\PY{p}{(}\PY{l+m+mi}{20}\PY{p}{,}\PY{l+m+mi}{10}\PY{p}{)}\PY{p}{,} \PY{n}{linewidth}\PY{o}{=}\PY{l+m+mi}{5}\PY{p}{)}
         
         \PY{n}{ax2}\PY{o}{.}\PY{n}{set\PYZus{}ylabel}\PY{p}{(}\PY{l+s+s2}{\PYZdq{}}\PY{l+s+s2}{current millions US\PYZdl{}}\PY{l+s+s2}{\PYZdq{}}\PY{p}{)}
         \PY{n}{plt}\PY{o}{.}\PY{n}{legend}\PY{p}{(}\PY{n}{loc}\PY{o}{=}\PY{l+s+s1}{\PYZsq{}}\PY{l+s+s1}{best}\PY{l+s+s1}{\PYZsq{}}\PY{p}{)}
         \PY{n}{plt}\PY{o}{.}\PY{n}{title}\PY{p}{(}\PY{l+s+s1}{\PYZsq{}}\PY{l+s+s1}{World Gross Production Value of Berries (detailed)}\PY{l+s+s1}{\PYZsq{}}\PY{p}{)}
         \PY{n}{plt}\PY{o}{.}\PY{n}{show}\PY{p}{(}\PY{p}{)}
         
         \PY{n}{df2\PYZus{}filtered}\PY{o}{.}\PY{n}{groupby}\PY{p}{(}\PY{l+s+s1}{\PYZsq{}}\PY{l+s+s1}{Item}\PY{l+s+s1}{\PYZsq{}}\PY{p}{)}\PY{o}{.}\PY{n}{mean}\PY{p}{(}\PY{p}{)}\PY{o}{.}\PY{n}{sort\PYZus{}values}\PY{p}{(}\PY{l+s+s1}{\PYZsq{}}\PY{l+s+s1}{Value}\PY{l+s+s1}{\PYZsq{}}\PY{p}{,}\PY{n}{ascending}\PY{o}{=}\PY{n+nb+bp}{False}\PY{p}{)}\PY{o}{.}\PY{n}{head}\PY{p}{(}\PY{l+m+mi}{5}\PY{p}{)}
\end{Verbatim}


    \begin{center}
    \adjustimage{max size={0.9\linewidth}{0.9\paperheight}}{output_19_0.png}
    \end{center}
    { \hspace*{\fill} \\}
    
\begin{Verbatim}[commandchars=\\\{\}]
{\color{outcolor}Out[{\color{outcolor}32}]:}                      Year       Value
         Item                                 
         Strawberries  2004.015689  186.167574
         Cranberries   2004.829268   81.672106
         Blueberries   2004.548077   68.933232
         Cherries      2004.235294   49.875163
         Raspberries   2004.319101   27.760193
\end{Verbatim}
            
    \section{\texorpdfstring{Crops and livestock products - Berries
\textbf{\emph{Exports}} Quantity
(tons)}{Crops and livestock products - Berries Exports Quantity (tons)}}\label{crops-and-livestock-products---berries-exports-quantity-tons}

    \textbf{Quantity of food and agricultural exports}: \textbf{Export
quantity} is defined by the IMTS as the physical quantity of domestic
origin or manufactured products shipped out of the country. It includes
re-exports. According to the FAO methodology, the quantity of food and
agricultural exports included in the FAOSTAT database is expressed in
terms of weight (tonnes) for all commodities except for live animals
which are expressed in units (heads); poultry, rabbits, pigeons and
other birds are expressed in thousand units. As a general rule, trade
quantity refers to net weight, excluding any sort of container.

\textbf{Quantity of food and agricultural imports}: Import quantity
represents the physical quantity of the products imported for domestic
consumption or processing shipped into a country. It includes
re-imports. According to the FAO methodology, the quantity of food and
agricultural imports included in the FAOSTAT database is expressed in
terms of weight (tonnes) for all commodities except for live animals
which are expressed in units (heads); poultry, rabbits, pigeons and
other birds are expressed in thousand units. As a general rule, trade
quantity refers to net weight, excluding any sort of container. It
includes also food aid quantities, where relevant.

    \begin{Verbatim}[commandchars=\\\{\}]
{\color{incolor}In [{\color{incolor}8}]:} \PY{c+c1}{\PYZsh{} Read database FAO }
        \PY{c+c1}{\PYZsh{} All countries}
        \PY{c+c1}{\PYZsh{} All years}
        \PY{c+c1}{\PYZsh{} The data includes \PYZsq{}Export Quantity\PYZsq{} and \PYZsq{}Export Valyue\PYZsq{}}
        \PY{c+c1}{\PYZsh{} for : (Blueberries, Cherries, Cranberries, Gooseberries, Strawberries)}
        \PY{n}{df3} \PY{o}{=} \PY{n}{pd}\PY{o}{.}\PY{n}{read\PYZus{}csv}\PY{p}{(}\PY{l+s+s1}{\PYZsq{}}\PY{l+s+s1}{FAOSTAT\PYZus{}exports.csv}\PY{l+s+s1}{\PYZsq{}}\PY{p}{,} \PY{n}{sep}\PY{o}{=} \PY{l+s+s1}{\PYZsq{}}\PY{l+s+s1}{,}\PY{l+s+s1}{\PYZsq{}}\PY{p}{,} \PY{n}{header}\PY{o}{=}\PY{l+m+mi}{0}\PY{p}{,} \PY{n}{index\PYZus{}col}\PY{o}{=}\PY{l+m+mi}{0}\PY{p}{)}
\end{Verbatim}


    \begin{Verbatim}[commandchars=\\\{\}]
{\color{incolor}In [{\color{incolor}9}]:} \PY{c+c1}{\PYZsh{} Filter the \PYZsq{}Export Quantity\PYZsq{} values}
        \PY{n}{df3\PYZus{}quantity} \PY{o}{=} \PY{n}{df3}\PY{p}{[}\PY{n}{df3}\PY{o}{.}\PY{n}{Element} \PY{o}{==} \PY{l+s+s1}{\PYZsq{}}\PY{l+s+s1}{Export Quantity}\PY{l+s+s1}{\PYZsq{}}\PY{p}{]}
        \PY{n}{df3\PYZus{}quantity}\PY{o}{.}\PY{n}{head}\PY{p}{(}\PY{l+m+mi}{5}\PY{p}{)}
\end{Verbatim}


\begin{Verbatim}[commandchars=\\\{\}]
{\color{outcolor}Out[{\color{outcolor}9}]:}                                      Area          Element          Item  \textbackslash{}
        Domain                                                                     
        Crops and livestock products  Afghanistan  Export Quantity      Cherries   
        Crops and livestock products  Afghanistan  Export Quantity      Cherries   
        Crops and livestock products  Afghanistan  Export Quantity      Cherries   
        Crops and livestock products  Afghanistan  Export Quantity  Strawberries   
        Crops and livestock products  Afghanistan  Export Quantity  Strawberries   
        
                                      Year    Unit  Value  
        Domain                                             
        Crops and livestock products  2014  tonnes    0.0  
        Crops and livestock products  2015  tonnes    1.0  
        Crops and livestock products  2016  tonnes   96.0  
        Crops and livestock products  2014  tonnes    0.0  
        Crops and livestock products  2016  tonnes  273.0  
\end{Verbatim}
            
    \subsubsection{Plot the World Export Quantity (top 5
countries)}\label{plot-the-world-export-quantity-top-5-countries}

    \textbf{NOTA:} En la siguiente gráfica se suma la suma (SUM) debido a
que se suman las \textbf{cantidades exportadas} de cada producto
(fruta). Por ejemplo: Chile produce las 5 variedad de berries de la BD,
mientras que Albania produce sólo 1 variedad

    \begin{Verbatim}[commandchars=\\\{\}]
{\color{incolor}In [{\color{incolor}23}]:} \PY{c+c1}{\PYZsh{}Filter years}
         \PY{n}{df3\PYZus{}filtered} \PY{o}{=} \PY{n}{df3\PYZus{}quantity}\PY{p}{[}\PY{n}{df3\PYZus{}quantity}\PY{o}{.}\PY{n}{Year} \PY{o}{\PYZgt{}}\PY{o}{=} \PY{l+m+mi}{1990}\PY{p}{]}
         
         \PY{n}{fig3}\PY{p}{,} \PY{n}{ax3} \PY{o}{=} \PY{n}{plt}\PY{o}{.}\PY{n}{subplots}\PY{p}{(}\PY{p}{)}
         \PY{c+c1}{\PYZsh{}ax3 = df3\PYZus{}filtered.groupby(\PYZsq{}Year\PYZsq{})[\PYZsq{}Value\PYZsq{}].sum().plot(figsize=(20,10), linewidth=5,label=\PYZsq{}World\PYZsq{})}
         \PY{n}{ax3} \PY{o}{=} \PY{n}{df3\PYZus{}filtered}\PY{p}{[}\PY{n}{df3\PYZus{}filtered}\PY{o}{.}\PY{n}{Area} \PY{o}{==} \PY{l+s+s1}{\PYZsq{}}\PY{l+s+s1}{Spain}\PY{l+s+s1}{\PYZsq{}}\PY{p}{]}\PY{o}{.}\PY{n}{groupby}\PY{p}{(}\PY{l+s+s1}{\PYZsq{}}\PY{l+s+s1}{Year}\PY{l+s+s1}{\PYZsq{}}\PY{p}{)}\PY{p}{[}\PY{l+s+s1}{\PYZsq{}}\PY{l+s+s1}{Value}\PY{l+s+s1}{\PYZsq{}}\PY{p}{]}\PY{o}{.}\PY{n}{sum}\PY{p}{(}\PY{p}{)}\PY{o}{.}\PY{n}{plot}\PY{p}{(}\PY{n}{figsize}\PY{o}{=}\PY{p}{(}\PY{l+m+mi}{20}\PY{p}{,}\PY{l+m+mi}{10}\PY{p}{)}\PY{p}{,} \PY{n}{linewidth}\PY{o}{=}\PY{l+m+mi}{5}\PY{p}{,} \PY{n}{label}\PY{o}{=}\PY{l+s+s1}{\PYZsq{}}\PY{l+s+s1}{Spain}\PY{l+s+s1}{\PYZsq{}}\PY{p}{)}
         \PY{n}{ax3} \PY{o}{=} \PY{n}{df3\PYZus{}filtered}\PY{p}{[}\PY{n}{df3\PYZus{}filtered}\PY{o}{.}\PY{n}{Area} \PY{o}{==} \PY{l+s+s1}{\PYZsq{}}\PY{l+s+s1}{United States of America}\PY{l+s+s1}{\PYZsq{}}\PY{p}{]}\PY{o}{.}\PY{n}{groupby}\PY{p}{(}\PY{l+s+s1}{\PYZsq{}}\PY{l+s+s1}{Year}\PY{l+s+s1}{\PYZsq{}}\PY{p}{)}\PY{p}{[}\PY{l+s+s1}{\PYZsq{}}\PY{l+s+s1}{Value}\PY{l+s+s1}{\PYZsq{}}\PY{p}{]}\PY{o}{.}\PY{n}{sum}\PY{p}{(}\PY{p}{)}\PY{o}{.}\PY{n}{plot}\PY{p}{(}\PY{n}{figsize}\PY{o}{=}\PY{p}{(}\PY{l+m+mi}{20}\PY{p}{,}\PY{l+m+mi}{10}\PY{p}{)}\PY{p}{,} \PY{n}{linewidth}\PY{o}{=}\PY{l+m+mi}{5}\PY{p}{,} \PY{n}{label}\PY{o}{=}\PY{l+s+s1}{\PYZsq{}}\PY{l+s+s1}{USA}\PY{l+s+s1}{\PYZsq{}}\PY{p}{)}
         \PY{n}{ax3} \PY{o}{=} \PY{n}{df3\PYZus{}filtered}\PY{p}{[}\PY{n}{df3\PYZus{}filtered}\PY{o}{.}\PY{n}{Area} \PY{o}{==} \PY{l+s+s1}{\PYZsq{}}\PY{l+s+s1}{Mexico}\PY{l+s+s1}{\PYZsq{}}\PY{p}{]}\PY{o}{.}\PY{n}{groupby}\PY{p}{(}\PY{l+s+s1}{\PYZsq{}}\PY{l+s+s1}{Year}\PY{l+s+s1}{\PYZsq{}}\PY{p}{)}\PY{p}{[}\PY{l+s+s1}{\PYZsq{}}\PY{l+s+s1}{Value}\PY{l+s+s1}{\PYZsq{}}\PY{p}{]}\PY{o}{.}\PY{n}{sum}\PY{p}{(}\PY{p}{)}\PY{o}{.}\PY{n}{plot}\PY{p}{(}\PY{n}{figsize}\PY{o}{=}\PY{p}{(}\PY{l+m+mi}{20}\PY{p}{,}\PY{l+m+mi}{10}\PY{p}{)}\PY{p}{,} \PY{n}{linewidth}\PY{o}{=}\PY{l+m+mi}{5}\PY{p}{,} \PY{n}{label}\PY{o}{=}\PY{l+s+s1}{\PYZsq{}}\PY{l+s+s1}{Mexico}\PY{l+s+s1}{\PYZsq{}}\PY{p}{)}
         \PY{n}{ax3} \PY{o}{=} \PY{n}{df3\PYZus{}filtered}\PY{p}{[}\PY{n}{df3\PYZus{}filtered}\PY{o}{.}\PY{n}{Area} \PY{o}{==} \PY{l+s+s1}{\PYZsq{}}\PY{l+s+s1}{Chile}\PY{l+s+s1}{\PYZsq{}}\PY{p}{]}\PY{o}{.}\PY{n}{groupby}\PY{p}{(}\PY{l+s+s1}{\PYZsq{}}\PY{l+s+s1}{Year}\PY{l+s+s1}{\PYZsq{}}\PY{p}{)}\PY{p}{[}\PY{l+s+s1}{\PYZsq{}}\PY{l+s+s1}{Value}\PY{l+s+s1}{\PYZsq{}}\PY{p}{]}\PY{o}{.}\PY{n}{sum}\PY{p}{(}\PY{p}{)}\PY{o}{.}\PY{n}{plot}\PY{p}{(}\PY{n}{figsize}\PY{o}{=}\PY{p}{(}\PY{l+m+mi}{20}\PY{p}{,}\PY{l+m+mi}{10}\PY{p}{)}\PY{p}{,} \PY{n}{linewidth}\PY{o}{=}\PY{l+m+mi}{5}\PY{p}{,} \PY{n}{label}\PY{o}{=}\PY{l+s+s1}{\PYZsq{}}\PY{l+s+s1}{Chile}\PY{l+s+s1}{\PYZsq{}}\PY{p}{)}
         \PY{n}{ax3} \PY{o}{=} \PY{n}{df3\PYZus{}filtered}\PY{p}{[}\PY{n}{df3\PYZus{}filtered}\PY{o}{.}\PY{n}{Area} \PY{o}{==} \PY{l+s+s1}{\PYZsq{}}\PY{l+s+s1}{Turkey}\PY{l+s+s1}{\PYZsq{}}\PY{p}{]}\PY{o}{.}\PY{n}{groupby}\PY{p}{(}\PY{l+s+s1}{\PYZsq{}}\PY{l+s+s1}{Year}\PY{l+s+s1}{\PYZsq{}}\PY{p}{)}\PY{p}{[}\PY{l+s+s1}{\PYZsq{}}\PY{l+s+s1}{Value}\PY{l+s+s1}{\PYZsq{}}\PY{p}{]}\PY{o}{.}\PY{n}{sum}\PY{p}{(}\PY{p}{)}\PY{o}{.}\PY{n}{plot}\PY{p}{(}\PY{n}{figsize}\PY{o}{=}\PY{p}{(}\PY{l+m+mi}{20}\PY{p}{,}\PY{l+m+mi}{10}\PY{p}{)}\PY{p}{,} \PY{n}{linewidth}\PY{o}{=}\PY{l+m+mi}{5}\PY{p}{,} \PY{n}{label}\PY{o}{=}\PY{l+s+s1}{\PYZsq{}}\PY{l+s+s1}{Turkey}\PY{l+s+s1}{\PYZsq{}}\PY{p}{)}
         \PY{c+c1}{\PYZsh{}ax3 = df3\PYZus{}filtered[df3\PYZus{}filtered.Area == \PYZsq{}Canada\PYZsq{}].groupby(\PYZsq{}Year\PYZsq{})[\PYZsq{}Value\PYZsq{}].sum().plot(figsize=(20,10), linewidth=5, label=\PYZsq{}Canada\PYZsq{})}
         
         \PY{n}{ax3}\PY{o}{.}\PY{n}{set\PYZus{}ylabel}\PY{p}{(}\PY{l+s+s2}{\PYZdq{}}\PY{l+s+s2}{tons}\PY{l+s+s2}{\PYZdq{}}\PY{p}{)}
         \PY{n}{plt}\PY{o}{.}\PY{n}{legend}\PY{p}{(}\PY{n}{loc}\PY{o}{=}\PY{l+s+s1}{\PYZsq{}}\PY{l+s+s1}{best}\PY{l+s+s1}{\PYZsq{}}\PY{p}{)}
         \PY{n}{plt}\PY{o}{.}\PY{n}{title}\PY{p}{(}\PY{l+s+s1}{\PYZsq{}}\PY{l+s+s1}{Berries World Export Quantity (top 5 countries)}\PY{l+s+s1}{\PYZsq{}}\PY{p}{)}
         \PY{n}{plt}\PY{o}{.}\PY{n}{show}\PY{p}{(}\PY{p}{)}
         
         \PY{c+c1}{\PYZsh{} Get the country ranking ascending}
         \PY{n}{df3\PYZus{}filtered}\PY{o}{.}\PY{n}{groupby}\PY{p}{(}\PY{l+s+s1}{\PYZsq{}}\PY{l+s+s1}{Area}\PY{l+s+s1}{\PYZsq{}}\PY{p}{)}\PY{o}{.}\PY{n}{mean}\PY{p}{(}\PY{p}{)}\PY{o}{.}\PY{n}{sort\PYZus{}values}\PY{p}{(}\PY{l+s+s1}{\PYZsq{}}\PY{l+s+s1}{Value}\PY{l+s+s1}{\PYZsq{}}\PY{p}{,}\PY{n}{ascending}\PY{o}{=}\PY{n+nb+bp}{False}\PY{p}{)}\PY{o}{.}\PY{n}{head}\PY{p}{(}\PY{l+m+mi}{5}\PY{p}{)}
\end{Verbatim}


    \begin{center}
    \adjustimage{max size={0.9\linewidth}{0.9\paperheight}}{output_26_0.png}
    \end{center}
    { \hspace*{\fill} \\}
    
\begin{Verbatim}[commandchars=\\\{\}]
{\color{outcolor}Out[{\color{outcolor}23}]:}                                  Year         Value
         Area                                               
         Spain                     2002.727273  52624.589744
         United States of America  2003.000000  42773.416667
         Mexico                    2002.538462  20543.073529
         Chile                     2002.657143  15854.978723
         Turkey                    2003.000000  13828.925926
\end{Verbatim}
            
    \subsubsection{Plot the World Export Quantity (detailed berries for all
countries)}\label{plot-the-world-export-quantity-detailed-berries-for-all-countries}

    \textbf{NOTA:} En la siguiente gráfica se suma la suma (SUM) debido a
que se suman las cantidades exportadas de cada país.

    \begin{Verbatim}[commandchars=\\\{\}]
{\color{incolor}In [{\color{incolor}54}]:} \PY{n}{fig3}\PY{p}{,} \PY{n}{ax3} \PY{o}{=} \PY{n}{plt}\PY{o}{.}\PY{n}{subplots}\PY{p}{(}\PY{p}{)}
         \PY{c+c1}{\PYZsh{}df\PYZus{}filtered = df2[(df2.Item \PYZlt{}\PYZgt{} \PYZsq{}Strawberries\PYZsq{})]}
         \PY{c+c1}{\PYZsh{}df\PYZus{}filtered = df2[(df2.Item \PYZlt{}\PYZgt{} \PYZsq{}Strawberries\PYZsq{}) \PYZam{} (df2.Item \PYZlt{}\PYZgt{} \PYZsq{}Cherries\PYZsq{})]}
         \PY{k}{for} \PY{n}{key}\PY{p}{,} \PY{n}{grp} \PY{o+ow}{in} \PY{n}{df\PYZus{}filtered}\PY{o}{.}\PY{n}{groupby}\PY{p}{(}\PY{p}{[}\PY{l+s+s1}{\PYZsq{}}\PY{l+s+s1}{Item}\PY{l+s+s1}{\PYZsq{}}\PY{p}{]}\PY{p}{)}\PY{p}{:}
             \PY{n}{ax3} \PY{o}{=} \PY{n}{grp}\PY{o}{.}\PY{n}{groupby}\PY{p}{(}\PY{l+s+s1}{\PYZsq{}}\PY{l+s+s1}{Year}\PY{l+s+s1}{\PYZsq{}}\PY{p}{)}\PY{p}{[}\PY{l+s+s1}{\PYZsq{}}\PY{l+s+s1}{Value}\PY{l+s+s1}{\PYZsq{}}\PY{p}{]}\PY{o}{.}\PY{n}{sum}\PY{p}{(}\PY{p}{)}\PY{o}{.}\PY{n}{plot}\PY{p}{(}\PY{n}{label}\PY{o}{=}\PY{n}{key}\PY{p}{,} \PY{n}{figsize}\PY{o}{=}\PY{p}{(}\PY{l+m+mi}{20}\PY{p}{,}\PY{l+m+mi}{10}\PY{p}{)}\PY{p}{,} \PY{n}{linewidth}\PY{o}{=}\PY{l+m+mi}{5}\PY{p}{)}
         
         \PY{n}{ax3}\PY{o}{.}\PY{n}{set\PYZus{}ylabel}\PY{p}{(}\PY{l+s+s2}{\PYZdq{}}\PY{l+s+s2}{tons}\PY{l+s+s2}{\PYZdq{}}\PY{p}{)}
         \PY{n}{plt}\PY{o}{.}\PY{n}{legend}\PY{p}{(}\PY{n}{loc}\PY{o}{=}\PY{l+s+s1}{\PYZsq{}}\PY{l+s+s1}{best}\PY{l+s+s1}{\PYZsq{}}\PY{p}{)}
         \PY{n}{plt}\PY{o}{.}\PY{n}{title}\PY{p}{(}\PY{l+s+s1}{\PYZsq{}}\PY{l+s+s1}{Berries World Export Quantity (detailed berries for all countries)}\PY{l+s+s1}{\PYZsq{}}\PY{p}{)}
         \PY{n}{plt}\PY{o}{.}\PY{n}{show}\PY{p}{(}\PY{p}{)}
\end{Verbatim}


    \begin{center}
    \adjustimage{max size={0.9\linewidth}{0.9\paperheight}}{output_29_0.png}
    \end{center}
    { \hspace*{\fill} \\}
    
    \section{Crops and livestock products - Berries Exports Values (Top 10
countries)}\label{crops-and-livestock-products---berries-exports-values-top-10-countries}

    \textbf{Value of agricultural exports}: Value of agricultural exports
are expressed in thousand US dollars in the FAOSTAT database. Export
values are reported as FOB (free on board---that is, the value of the
goods plus the value of the services performed to deliver the goods to
the border of the exporting country).

\textbf{Value of agricultural imports}: Value of agricultural imports
are expressed in thousand US dollars in the FAOSTAT database. Import
values are reported as CIF (cost insurance and freight---that is, the
value of the goods, plus the value of the services performed to deliver
goods to the border of the exporting country, plus the value of the
services performed to deliver the good from the border of the exporting
country to the border of the importing country).

    \begin{Verbatim}[commandchars=\\\{\}]
{\color{incolor}In [{\color{incolor}12}]:} \PY{c+c1}{\PYZsh{} Berries Exports Values (1000 millions US\PYZdl{}) and Quantity (tons)}
         
         \PY{c+c1}{\PYZsh{} Read database FAO }
         \PY{c+c1}{\PYZsh{} All countries}
         \PY{c+c1}{\PYZsh{} All years}
         \PY{c+c1}{\PYZsh{} Export Values (1000 million US\PYZdl{}) and Quantity (tons)}
         \PY{c+c1}{\PYZsh{} for : (Blueberries, Cherries, Cranberries, Gooseberries, Strawberries)}
         \PY{n}{df3} \PY{o}{=} \PY{n}{pd}\PY{o}{.}\PY{n}{read\PYZus{}csv}\PY{p}{(}\PY{l+s+s1}{\PYZsq{}}\PY{l+s+s1}{FAOSTAT\PYZus{}exports.csv}\PY{l+s+s1}{\PYZsq{}}\PY{p}{,} \PY{n}{sep}\PY{o}{=} \PY{l+s+s1}{\PYZsq{}}\PY{l+s+s1}{,}\PY{l+s+s1}{\PYZsq{}}\PY{p}{,} \PY{n}{header}\PY{o}{=}\PY{l+m+mi}{0}\PY{p}{,} \PY{n}{index\PYZus{}col}\PY{o}{=}\PY{l+m+mi}{0}\PY{p}{)}
\end{Verbatim}


    \begin{Verbatim}[commandchars=\\\{\}]
{\color{incolor}In [{\color{incolor}13}]:} \PY{c+c1}{\PYZsh{} Filter the \PYZsq{}Export Value\PYZsq{} datasets}
         \PY{n}{df3\PYZus{}export\PYZus{}values} \PY{o}{=} \PY{n}{df3}\PY{p}{[}\PY{n}{df3}\PY{o}{.}\PY{n}{Element} \PY{o}{==} \PY{l+s+s1}{\PYZsq{}}\PY{l+s+s1}{Export Value}\PY{l+s+s1}{\PYZsq{}}\PY{p}{]}
         \PY{n}{df3\PYZus{}export\PYZus{}values}\PY{o}{.}\PY{n}{head}\PY{p}{(}\PY{l+m+mi}{5}\PY{p}{)}
\end{Verbatim}


\begin{Verbatim}[commandchars=\\\{\}]
{\color{outcolor}Out[{\color{outcolor}13}]:}                                      Area       Element          Item  Year  \textbackslash{}
         Domain                                                                        
         Crops and livestock products  Afghanistan  Export Value      Cherries  2014   
         Crops and livestock products  Afghanistan  Export Value      Cherries  2015   
         Crops and livestock products  Afghanistan  Export Value      Cherries  2016   
         Crops and livestock products  Afghanistan  Export Value  Strawberries  2014   
         Crops and livestock products  Afghanistan  Export Value  Strawberries  2016   
         
                                           Unit  Value  
         Domain                                         
         Crops and livestock products  1000 US\$    0.0  
         Crops and livestock products  1000 US\$    2.0  
         Crops and livestock products  1000 US\$  141.0  
         Crops and livestock products  1000 US\$    0.0  
         Crops and livestock products  1000 US\$  482.0  
\end{Verbatim}
            
    \subsubsection{Plot Berries Exports Values for top 10
countries}\label{plot-berries-exports-values-for-top-10-countries}

    \textbf{NOTA:} En la siguiente gráfica se suma la suma (SUM) debido a
que se suman los valores exportados de cada producto (fruta). Por
ejemplo: Chile produce las 5 variedad de berries de la BD, mientras que
Albania produce sólo 1 variedad

    \begin{Verbatim}[commandchars=\\\{\}]
{\color{incolor}In [{\color{incolor}51}]:} \PY{c+c1}{\PYZsh{}Filter years}
         \PY{n}{df3\PYZus{}filtered} \PY{o}{=} \PY{n}{df3\PYZus{}export\PYZus{}values}\PY{p}{[}\PY{n}{df3\PYZus{}export\PYZus{}values}\PY{o}{.}\PY{n}{Year} \PY{o}{\PYZgt{}}\PY{o}{=} \PY{l+m+mi}{1990}\PY{p}{]}
         
         \PY{n}{fig3}\PY{p}{,} \PY{n}{ax3} \PY{o}{=} \PY{n}{plt}\PY{o}{.}\PY{n}{subplots}\PY{p}{(}\PY{p}{)}
         \PY{c+c1}{\PYZsh{}ax3 = df3\PYZus{}filtered.groupby(\PYZsq{}Year\PYZsq{})[\PYZsq{}Value\PYZsq{}].sum().plot(figsize=(20,10), linewidth=5, label=\PYZsq{}world\PYZsq{})}
         \PY{n}{ax3} \PY{o}{=} \PY{n}{df3\PYZus{}filtered}\PY{p}{[}\PY{n}{df3\PYZus{}filtered}\PY{o}{.}\PY{n}{Area} \PY{o}{==} \PY{l+s+s1}{\PYZsq{}}\PY{l+s+s1}{United States of America}\PY{l+s+s1}{\PYZsq{}}\PY{p}{]}\PY{o}{.}\PY{n}{groupby}\PY{p}{(}\PY{l+s+s1}{\PYZsq{}}\PY{l+s+s1}{Year}\PY{l+s+s1}{\PYZsq{}}\PY{p}{)}\PY{p}{[}\PY{l+s+s1}{\PYZsq{}}\PY{l+s+s1}{Value}\PY{l+s+s1}{\PYZsq{}}\PY{p}{]}\PY{o}{.}\PY{n}{sum}\PY{p}{(}\PY{p}{)}\PY{o}{.}\PY{n}{plot}\PY{p}{(}\PY{n}{figsize}\PY{o}{=}\PY{p}{(}\PY{l+m+mi}{20}\PY{p}{,}\PY{l+m+mi}{10}\PY{p}{)}\PY{p}{,} \PY{n}{linewidth}\PY{o}{=}\PY{l+m+mi}{5}\PY{p}{,} \PY{n}{label}\PY{o}{=}\PY{l+s+s1}{\PYZsq{}}\PY{l+s+s1}{USA}\PY{l+s+s1}{\PYZsq{}}\PY{p}{)}
         \PY{n}{ax3} \PY{o}{=} \PY{n}{df3\PYZus{}filtered}\PY{p}{[}\PY{n}{df3\PYZus{}filtered}\PY{o}{.}\PY{n}{Area} \PY{o}{==} \PY{l+s+s1}{\PYZsq{}}\PY{l+s+s1}{Spain}\PY{l+s+s1}{\PYZsq{}}\PY{p}{]}\PY{o}{.}\PY{n}{groupby}\PY{p}{(}\PY{l+s+s1}{\PYZsq{}}\PY{l+s+s1}{Year}\PY{l+s+s1}{\PYZsq{}}\PY{p}{)}\PY{p}{[}\PY{l+s+s1}{\PYZsq{}}\PY{l+s+s1}{Value}\PY{l+s+s1}{\PYZsq{}}\PY{p}{]}\PY{o}{.}\PY{n}{sum}\PY{p}{(}\PY{p}{)}\PY{o}{.}\PY{n}{plot}\PY{p}{(}\PY{n}{figsize}\PY{o}{=}\PY{p}{(}\PY{l+m+mi}{20}\PY{p}{,}\PY{l+m+mi}{10}\PY{p}{)}\PY{p}{,} \PY{n}{linewidth}\PY{o}{=}\PY{l+m+mi}{5}\PY{p}{,} \PY{n}{label}\PY{o}{=}\PY{l+s+s1}{\PYZsq{}}\PY{l+s+s1}{Spain}\PY{l+s+s1}{\PYZsq{}}\PY{p}{)}
         \PY{n}{ax3} \PY{o}{=} \PY{n}{df3\PYZus{}filtered}\PY{p}{[}\PY{n}{df3\PYZus{}filtered}\PY{o}{.}\PY{n}{Area} \PY{o}{==} \PY{l+s+s1}{\PYZsq{}}\PY{l+s+s1}{Chile}\PY{l+s+s1}{\PYZsq{}}\PY{p}{]}\PY{o}{.}\PY{n}{groupby}\PY{p}{(}\PY{l+s+s1}{\PYZsq{}}\PY{l+s+s1}{Year}\PY{l+s+s1}{\PYZsq{}}\PY{p}{)}\PY{p}{[}\PY{l+s+s1}{\PYZsq{}}\PY{l+s+s1}{Value}\PY{l+s+s1}{\PYZsq{}}\PY{p}{]}\PY{o}{.}\PY{n}{sum}\PY{p}{(}\PY{p}{)}\PY{o}{.}\PY{n}{plot}\PY{p}{(}\PY{n}{figsize}\PY{o}{=}\PY{p}{(}\PY{l+m+mi}{20}\PY{p}{,}\PY{l+m+mi}{10}\PY{p}{)}\PY{p}{,} \PY{n}{linewidth}\PY{o}{=}\PY{l+m+mi}{5}\PY{p}{,} \PY{n}{label}\PY{o}{=}\PY{l+s+s1}{\PYZsq{}}\PY{l+s+s1}{Chile}\PY{l+s+s1}{\PYZsq{}}\PY{p}{)}
         \PY{n}{ax3} \PY{o}{=} \PY{n}{df3\PYZus{}filtered}\PY{p}{[}\PY{n}{df3\PYZus{}filtered}\PY{o}{.}\PY{n}{Area} \PY{o}{==} \PY{l+s+s1}{\PYZsq{}}\PY{l+s+s1}{Belgium}\PY{l+s+s1}{\PYZsq{}}\PY{p}{]}\PY{o}{.}\PY{n}{groupby}\PY{p}{(}\PY{l+s+s1}{\PYZsq{}}\PY{l+s+s1}{Year}\PY{l+s+s1}{\PYZsq{}}\PY{p}{)}\PY{p}{[}\PY{l+s+s1}{\PYZsq{}}\PY{l+s+s1}{Value}\PY{l+s+s1}{\PYZsq{}}\PY{p}{]}\PY{o}{.}\PY{n}{sum}\PY{p}{(}\PY{p}{)}\PY{o}{.}\PY{n}{plot}\PY{p}{(}\PY{n}{figsize}\PY{o}{=}\PY{p}{(}\PY{l+m+mi}{20}\PY{p}{,}\PY{l+m+mi}{10}\PY{p}{)}\PY{p}{,} \PY{n}{linewidth}\PY{o}{=}\PY{l+m+mi}{5}\PY{p}{,} \PY{n}{label}\PY{o}{=}\PY{l+s+s1}{\PYZsq{}}\PY{l+s+s1}{Belgium}\PY{l+s+s1}{\PYZsq{}}\PY{p}{)}
         \PY{n}{ax3} \PY{o}{=} \PY{n}{df3\PYZus{}filtered}\PY{p}{[}\PY{n}{df3\PYZus{}filtered}\PY{o}{.}\PY{n}{Area} \PY{o}{==} \PY{l+s+s1}{\PYZsq{}}\PY{l+s+s1}{Italy}\PY{l+s+s1}{\PYZsq{}}\PY{p}{]}\PY{o}{.}\PY{n}{groupby}\PY{p}{(}\PY{l+s+s1}{\PYZsq{}}\PY{l+s+s1}{Year}\PY{l+s+s1}{\PYZsq{}}\PY{p}{)}\PY{p}{[}\PY{l+s+s1}{\PYZsq{}}\PY{l+s+s1}{Value}\PY{l+s+s1}{\PYZsq{}}\PY{p}{]}\PY{o}{.}\PY{n}{sum}\PY{p}{(}\PY{p}{)}\PY{o}{.}\PY{n}{plot}\PY{p}{(}\PY{n}{figsize}\PY{o}{=}\PY{p}{(}\PY{l+m+mi}{20}\PY{p}{,}\PY{l+m+mi}{10}\PY{p}{)}\PY{p}{,} \PY{n}{linewidth}\PY{o}{=}\PY{l+m+mi}{5}\PY{p}{,} \PY{n}{label}\PY{o}{=}\PY{l+s+s1}{\PYZsq{}}\PY{l+s+s1}{Italy}\PY{l+s+s1}{\PYZsq{}}\PY{p}{)}
         \PY{n}{ax3} \PY{o}{=} \PY{n}{df3\PYZus{}filtered}\PY{p}{[}\PY{n}{df3\PYZus{}filtered}\PY{o}{.}\PY{n}{Area} \PY{o}{==} \PY{l+s+s1}{\PYZsq{}}\PY{l+s+s1}{Mexico}\PY{l+s+s1}{\PYZsq{}}\PY{p}{]}\PY{o}{.}\PY{n}{groupby}\PY{p}{(}\PY{l+s+s1}{\PYZsq{}}\PY{l+s+s1}{Year}\PY{l+s+s1}{\PYZsq{}}\PY{p}{)}\PY{p}{[}\PY{l+s+s1}{\PYZsq{}}\PY{l+s+s1}{Value}\PY{l+s+s1}{\PYZsq{}}\PY{p}{]}\PY{o}{.}\PY{n}{sum}\PY{p}{(}\PY{p}{)}\PY{o}{.}\PY{n}{plot}\PY{p}{(}\PY{n}{figsize}\PY{o}{=}\PY{p}{(}\PY{l+m+mi}{20}\PY{p}{,}\PY{l+m+mi}{10}\PY{p}{)}\PY{p}{,} \PY{n}{linewidth}\PY{o}{=}\PY{l+m+mi}{5}\PY{p}{,} \PY{n}{label}\PY{o}{=}\PY{l+s+s1}{\PYZsq{}}\PY{l+s+s1}{Mexico}\PY{l+s+s1}{\PYZsq{}}\PY{p}{)}
         \PY{n}{ax3} \PY{o}{=} \PY{n}{df3\PYZus{}filtered}\PY{p}{[}\PY{n}{df3\PYZus{}filtered}\PY{o}{.}\PY{n}{Area} \PY{o}{==} \PY{l+s+s1}{\PYZsq{}}\PY{l+s+s1}{Netherlands}\PY{l+s+s1}{\PYZsq{}}\PY{p}{]}\PY{o}{.}\PY{n}{groupby}\PY{p}{(}\PY{l+s+s1}{\PYZsq{}}\PY{l+s+s1}{Year}\PY{l+s+s1}{\PYZsq{}}\PY{p}{)}\PY{p}{[}\PY{l+s+s1}{\PYZsq{}}\PY{l+s+s1}{Value}\PY{l+s+s1}{\PYZsq{}}\PY{p}{]}\PY{o}{.}\PY{n}{sum}\PY{p}{(}\PY{p}{)}\PY{o}{.}\PY{n}{plot}\PY{p}{(}\PY{n}{figsize}\PY{o}{=}\PY{p}{(}\PY{l+m+mi}{20}\PY{p}{,}\PY{l+m+mi}{10}\PY{p}{)}\PY{p}{,} \PY{n}{linewidth}\PY{o}{=}\PY{l+m+mi}{5}\PY{p}{,} \PY{n}{label}\PY{o}{=}\PY{l+s+s1}{\PYZsq{}}\PY{l+s+s1}{Netherlands}\PY{l+s+s1}{\PYZsq{}}\PY{p}{)}
         \PY{n}{ax3} \PY{o}{=} \PY{n}{df3\PYZus{}filtered}\PY{p}{[}\PY{n}{df3\PYZus{}filtered}\PY{o}{.}\PY{n}{Area} \PY{o}{==} \PY{l+s+s1}{\PYZsq{}}\PY{l+s+s1}{Turkey}\PY{l+s+s1}{\PYZsq{}}\PY{p}{]}\PY{o}{.}\PY{n}{groupby}\PY{p}{(}\PY{l+s+s1}{\PYZsq{}}\PY{l+s+s1}{Year}\PY{l+s+s1}{\PYZsq{}}\PY{p}{)}\PY{p}{[}\PY{l+s+s1}{\PYZsq{}}\PY{l+s+s1}{Value}\PY{l+s+s1}{\PYZsq{}}\PY{p}{]}\PY{o}{.}\PY{n}{sum}\PY{p}{(}\PY{p}{)}\PY{o}{.}\PY{n}{plot}\PY{p}{(}\PY{n}{figsize}\PY{o}{=}\PY{p}{(}\PY{l+m+mi}{20}\PY{p}{,}\PY{l+m+mi}{10}\PY{p}{)}\PY{p}{,} \PY{n}{linewidth}\PY{o}{=}\PY{l+m+mi}{5}\PY{p}{,} \PY{n}{label}\PY{o}{=}\PY{l+s+s1}{\PYZsq{}}\PY{l+s+s1}{Turkey}\PY{l+s+s1}{\PYZsq{}}\PY{p}{)}
         \PY{n}{ax3} \PY{o}{=} \PY{n}{df3\PYZus{}filtered}\PY{p}{[}\PY{n}{df3\PYZus{}filtered}\PY{o}{.}\PY{n}{Area} \PY{o}{==} \PY{l+s+s1}{\PYZsq{}}\PY{l+s+s1}{Canada}\PY{l+s+s1}{\PYZsq{}}\PY{p}{]}\PY{o}{.}\PY{n}{groupby}\PY{p}{(}\PY{l+s+s1}{\PYZsq{}}\PY{l+s+s1}{Year}\PY{l+s+s1}{\PYZsq{}}\PY{p}{)}\PY{p}{[}\PY{l+s+s1}{\PYZsq{}}\PY{l+s+s1}{Value}\PY{l+s+s1}{\PYZsq{}}\PY{p}{]}\PY{o}{.}\PY{n}{sum}\PY{p}{(}\PY{p}{)}\PY{o}{.}\PY{n}{plot}\PY{p}{(}\PY{n}{figsize}\PY{o}{=}\PY{p}{(}\PY{l+m+mi}{20}\PY{p}{,}\PY{l+m+mi}{10}\PY{p}{)}\PY{p}{,} \PY{n}{linewidth}\PY{o}{=}\PY{l+m+mi}{5}\PY{p}{,} \PY{n}{label}\PY{o}{=}\PY{l+s+s1}{\PYZsq{}}\PY{l+s+s1}{Canada}\PY{l+s+s1}{\PYZsq{}}\PY{p}{)}
         \PY{n}{ax3} \PY{o}{=} \PY{n}{df3\PYZus{}filtered}\PY{p}{[}\PY{n}{df3\PYZus{}filtered}\PY{o}{.}\PY{n}{Area} \PY{o}{==} \PY{l+s+s1}{\PYZsq{}}\PY{l+s+s1}{France}\PY{l+s+s1}{\PYZsq{}}\PY{p}{]}\PY{o}{.}\PY{n}{groupby}\PY{p}{(}\PY{l+s+s1}{\PYZsq{}}\PY{l+s+s1}{Year}\PY{l+s+s1}{\PYZsq{}}\PY{p}{)}\PY{p}{[}\PY{l+s+s1}{\PYZsq{}}\PY{l+s+s1}{Value}\PY{l+s+s1}{\PYZsq{}}\PY{p}{]}\PY{o}{.}\PY{n}{sum}\PY{p}{(}\PY{p}{)}\PY{o}{.}\PY{n}{plot}\PY{p}{(}\PY{n}{figsize}\PY{o}{=}\PY{p}{(}\PY{l+m+mi}{20}\PY{p}{,}\PY{l+m+mi}{10}\PY{p}{)}\PY{p}{,} \PY{n}{linewidth}\PY{o}{=}\PY{l+m+mi}{5}\PY{p}{,} \PY{n}{label}\PY{o}{=}\PY{l+s+s1}{\PYZsq{}}\PY{l+s+s1}{France}\PY{l+s+s1}{\PYZsq{}}\PY{p}{)}
         
         \PY{n}{ax3}\PY{o}{.}\PY{n}{set\PYZus{}ylabel}\PY{p}{(}\PY{l+s+s2}{\PYZdq{}}\PY{l+s+s2}{1000 millions US\PYZdl{}}\PY{l+s+s2}{\PYZdq{}}\PY{p}{)}
         \PY{n}{plt}\PY{o}{.}\PY{n}{legend}\PY{p}{(}\PY{n}{loc}\PY{o}{=}\PY{l+s+s1}{\PYZsq{}}\PY{l+s+s1}{best}\PY{l+s+s1}{\PYZsq{}}\PY{p}{)}
         \PY{n}{plt}\PY{o}{.}\PY{n}{title}\PY{p}{(}\PY{l+s+s1}{\PYZsq{}}\PY{l+s+s1}{Berries Exports Values (1000 millions US\PYZdl{})}\PY{l+s+s1}{\PYZsq{}}\PY{p}{)}
         \PY{n}{plt}\PY{o}{.}\PY{n}{show}\PY{p}{(}\PY{p}{)}
         
         \PY{c+c1}{\PYZsh{} Get the country ranking ascending}
         \PY{n}{df3\PYZus{}filtered}\PY{o}{.}\PY{n}{groupby}\PY{p}{(}\PY{l+s+s1}{\PYZsq{}}\PY{l+s+s1}{Area}\PY{l+s+s1}{\PYZsq{}}\PY{p}{)}\PY{o}{.}\PY{n}{mean}\PY{p}{(}\PY{p}{)}\PY{o}{.}\PY{n}{sort\PYZus{}values}\PY{p}{(}\PY{l+s+s1}{\PYZsq{}}\PY{l+s+s1}{Value}\PY{l+s+s1}{\PYZsq{}}\PY{p}{,}\PY{n}{ascending}\PY{o}{=}\PY{n+nb+bp}{False}\PY{p}{)}\PY{o}{.}\PY{n}{head}\PY{p}{(}\PY{l+m+mi}{10}\PY{p}{)}
\end{Verbatim}


    \begin{center}
    \adjustimage{max size={0.9\linewidth}{0.9\paperheight}}{output_36_0.png}
    \end{center}
    { \hspace*{\fill} \\}
    
\begin{Verbatim}[commandchars=\\\{\}]
{\color{outcolor}Out[{\color{outcolor}51}]:}                                  Year          Value
         Area                                                
         United States of America  2003.000000  138801.546296
         Spain                     2002.727273  108578.316239
         Chile                     2002.657143   90102.180851
         Netherlands               2003.000000   44236.629630
         Mexico                    2002.538462   39398.220588
         Belgium                   2007.743902   35012.222222
         Turkey                    2003.000000   28567.382716
         Italy                     2003.000000   27448.582524
         Canada                    2002.727273   22353.937500
         France                    2003.000000   19651.916667
\end{Verbatim}
            
    \subsubsection{Plot Berries Exports Exports Values
(detailed)}\label{plot-berries-exports-exports-values-detailed}

    \begin{Verbatim}[commandchars=\\\{\}]
{\color{incolor}In [{\color{incolor}154}]:} \PY{n}{fig3}\PY{p}{,} \PY{n}{ax3} \PY{o}{=} \PY{n}{plt}\PY{o}{.}\PY{n}{subplots}\PY{p}{(}\PY{p}{)}
          \PY{c+c1}{\PYZsh{}df\PYZus{}filtered = df2[(df2.Item \PYZlt{}\PYZgt{} \PYZsq{}Strawberries\PYZsq{})]}
          \PY{c+c1}{\PYZsh{}df\PYZus{}filtered = df2[(df2.Item \PYZlt{}\PYZgt{} \PYZsq{}Strawberries\PYZsq{}) \PYZam{} (df2.Item \PYZlt{}\PYZgt{} \PYZsq{}Cherries\PYZsq{})]}
          \PY{k}{for} \PY{n}{key}\PY{p}{,} \PY{n}{grp} \PY{o+ow}{in} \PY{n}{df\PYZus{}filtered}\PY{o}{.}\PY{n}{groupby}\PY{p}{(}\PY{p}{[}\PY{l+s+s1}{\PYZsq{}}\PY{l+s+s1}{Item}\PY{l+s+s1}{\PYZsq{}}\PY{p}{]}\PY{p}{)}\PY{p}{:}
              \PY{n}{ax3} \PY{o}{=} \PY{n}{grp}\PY{o}{.}\PY{n}{groupby}\PY{p}{(}\PY{l+s+s1}{\PYZsq{}}\PY{l+s+s1}{Year}\PY{l+s+s1}{\PYZsq{}}\PY{p}{)}\PY{p}{[}\PY{l+s+s1}{\PYZsq{}}\PY{l+s+s1}{Value}\PY{l+s+s1}{\PYZsq{}}\PY{p}{]}\PY{o}{.}\PY{n}{sum}\PY{p}{(}\PY{p}{)}\PY{o}{.}\PY{n}{plot}\PY{p}{(}\PY{n}{label}\PY{o}{=}\PY{n}{key}\PY{p}{,} \PY{n}{figsize}\PY{o}{=}\PY{p}{(}\PY{l+m+mi}{20}\PY{p}{,}\PY{l+m+mi}{10}\PY{p}{)}\PY{p}{,} \PY{n}{linewidth}\PY{o}{=}\PY{l+m+mi}{5}\PY{p}{)}
          
          \PY{n}{ax3}\PY{o}{.}\PY{n}{set\PYZus{}ylabel}\PY{p}{(}\PY{l+s+s2}{\PYZdq{}}\PY{l+s+s2}{1000 millions US\PYZdl{}}\PY{l+s+s2}{\PYZdq{}}\PY{p}{)}
          \PY{n}{plt}\PY{o}{.}\PY{n}{legend}\PY{p}{(}\PY{n}{loc}\PY{o}{=}\PY{l+s+s1}{\PYZsq{}}\PY{l+s+s1}{best}\PY{l+s+s1}{\PYZsq{}}\PY{p}{)}
          \PY{n}{plt}\PY{o}{.}\PY{n}{title}\PY{p}{(}\PY{l+s+s1}{\PYZsq{}}\PY{l+s+s1}{Berries Exports Exports Values (detailed)}\PY{l+s+s1}{\PYZsq{}}\PY{p}{)}
          \PY{n}{plt}\PY{o}{.}\PY{n}{show}\PY{p}{(}\PY{p}{)}
\end{Verbatim}


    \begin{center}
    \adjustimage{max size={0.9\linewidth}{0.9\paperheight}}{output_38_0.png}
    \end{center}
    { \hspace*{\fill} \\}
    
    \section{Crops Production (tonnes)}\label{crops-production-tonnes}

    \subsubsection{Data description}\label{data-description}

Crop statistics are recorded for 173 products, covering the following
categories: Crops Primary, Fibre Crops Primary, Cereals, Coarse Grain,
Citrus Fruit, Fruit, Jute \& Jute-like Fibres, Oilcakes Equivalent, Oil
crops Primary, Pulses, Roots and Tubers, Treenuts and Vegetables and
Melons. Data are expressed in terms of area harvested, production
quantity and yield. The objective is to comprehensively cover production
of all primary crops for all countries and regions in the world.

Cereals: Area and production data on cereals relate to crops harvested
for dry grain only. Cereal crops harvested for hay or harvested green
for food, feed or silage or used for grazing are therefore excluded.
Area data relate to harvested area. Some countries report sown or
cultivated area only; however, in these countries the sown or cultivated
area does not differ significantly in normal years from the area
actually harvested, either because practically the whole area sown is
harvested or because the area surveys are conducted around the harvest
period.

Vegetables, total (including melons): Data relate to vegetable crops
grown mainly for human consumption. Crops such as cabbages, pumpkins and
carrots, when explicitly cultivated for animal feed, are therefore
excluded. Statistics on vegetables are not available in many countries,
and the coverage of the reported data differs from country to country.
In general, it appears that the data refer to crops grown in field and
market gardens mainly for sale, thus excluding crops cultivated in
kitchen gardens or small family gardens mainly for household
consumption.

Fruit, total (excluding melons): Data refer to total production of fresh
fruit, whether finally used for direct consumption for food or feed, or
processed into different products: dry fruit, juice, jam, alcohol, etc.
Generally, production data relate to plantation crops or orchard crops
grown mainly for sale. Data on production from scattered trees used
mainly for home consumption are not usually collected. Production from
wild plants, particularly berries, which is of some importance in
certain countries, is generally disregarded by national statistical
services. Therefore, the data for the various fruits and berries are
rather incomplete. Bananas and plantains: Figures on bananas refer, as
far as possible, to all edible fruit-bearing species of the genus Musa
except Musa paradisiaca, commonly known as plantain. Unfortunately,
several countries make no distinction in their statistics between
bananas and plantains and publish only overall estimates. When this
occurs and there is some indication or assumption that the data reported
refer mainly to bananas, the data are included. The production data on
bananas and plantains reported by the various countries are also
difficult to compare because a number of countries report in terms of
bunches, which generally means that the stalk is included in the weight.
Dates, plantains and total grapes are included in the ``total fruit''
aggregated figures, while olives are excluded.

Treenuts, aggregated: Production of nuts (including chestnuts) relates
to nuts in the shell or in the husk. Statistics are very scanty and
generally refer only to crops for sale. In addition to the kind of nuts
shown separately, production data include all other treenuts mainly used
as dessert or table nuts, such as pecan nuts, pili nuts, sapucaia nuts
and macadamia nuts. Nuts mainly used for flavouring beverages are
excluded as are masticatory and stimulant nuts and nuts used mainly for
the extraction of oil or butter, including areca/betel nuts, cola nuts,
illipe nuts, karate nuts, coconuts, tung nuts, oilpalm nuts etc.

\subsubsection{Statistical concepts and
definitions}\label{statistical-concepts-and-definitions}

Areas refer to the area under cultivation. Area under cultivation means
the area that corresponds to the total sown area, but after the harvest
it excludes ruined areas (e.g. due to natural disasters). If the same
land parcel is used twice in the same year, the area of this parcel can
be counted twice. For tree crops, some countries provide data in terms
of number of trees instead of in area. This number is then converted to
an area estimate using typical planting density conversions.

\textbf{\emph{Production means the harvested production. Harvested
production means production including on-holding losses and wastage,
quantities consumed directly on the farm and marketed quantities,
indicated in units of basic product weight}}. Harvest year means the
calendar year in which the harvest begins.

Yield means the harvested production per ha for the area under
cultivation.

Seed quantity comprises all amounts of the commodity in question used
during the reference period for reproductive purposes, such as seed or
seedlings. Whenever official data are not available, seed figures can be
estimated either as a percentage of production or by multiplying a seed
rate (the average amount of seed needed per hectare planted) with the
planted area of the particular crop of the subsequent year. Usually, the
average seed rate in any given country does not vary greatly from year
to year.

    \begin{Verbatim}[commandchars=\\\{\}]
{\color{incolor}In [{\color{incolor}18}]:} \PY{c+c1}{\PYZsh{} Berries Crops Production (tons) }
         
         \PY{c+c1}{\PYZsh{} Read database FAO }
         \PY{c+c1}{\PYZsh{} All countries}
         \PY{c+c1}{\PYZsh{} All years}
         \PY{c+c1}{\PYZsh{} }
         \PY{c+c1}{\PYZsh{} for : (Blueberries, Cherries, Cranberries, Gooseberries, Strawberries)}
         \PY{n}{df4\PYZus{}production} \PY{o}{=} \PY{n}{pd}\PY{o}{.}\PY{n}{read\PYZus{}csv}\PY{p}{(}\PY{l+s+s1}{\PYZsq{}}\PY{l+s+s1}{FAOSTAT\PYZus{}Crops\PYZus{}Production.csv}\PY{l+s+s1}{\PYZsq{}}\PY{p}{,} \PY{n}{sep}\PY{o}{=} \PY{l+s+s1}{\PYZsq{}}\PY{l+s+s1}{,}\PY{l+s+s1}{\PYZsq{}}\PY{p}{,} \PY{n}{header}\PY{o}{=}\PY{l+m+mi}{0}\PY{p}{,} \PY{n}{index\PYZus{}col}\PY{o}{=}\PY{l+m+mi}{0}\PY{p}{)}
         \PY{n}{df4\PYZus{}production}\PY{o}{.}\PY{n}{head}\PY{p}{(}\PY{l+m+mi}{5}\PY{p}{)}
\end{Verbatim}


\begin{Verbatim}[commandchars=\\\{\}]
{\color{outcolor}Out[{\color{outcolor}18}]:}            Area     Element      Item  Year    Unit  Value
         Domain                                                    
         Crops   Albania  Production  Cherries  1961  tonnes  700.0
         Crops   Albania  Production  Cherries  1962  tonnes  500.0
         Crops   Albania  Production  Cherries  1963  tonnes  400.0
         Crops   Albania  Production  Cherries  1964  tonnes  400.0
         Crops   Albania  Production  Cherries  1965  tonnes  400.0
\end{Verbatim}
            
    \textbf{NOTA:} En la siguiente gráfica se suma la suma (SUM) debido a
que se suman las producciones de cada producto (fruta). Por ejemplo:
Chile produce las 5 variedad de berries de la BD, mientras que Albania
produce sólo 1 variedad

    \begin{Verbatim}[commandchars=\\\{\}]
{\color{incolor}In [{\color{incolor}152}]:} \PY{c+c1}{\PYZsh{}Filter years}
          \PY{n}{df4\PYZus{}filtered} \PY{o}{=} \PY{n}{df4\PYZus{}production}\PY{p}{[}\PY{n}{df4\PYZus{}production}\PY{o}{.}\PY{n}{Year} \PY{o}{\PYZgt{}}\PY{o}{=} \PY{l+m+mi}{2000}\PY{p}{]}
          
          \PY{n}{fig4}\PY{p}{,} \PY{n}{ax4} \PY{o}{=} \PY{n}{plt}\PY{o}{.}\PY{n}{subplots}\PY{p}{(}\PY{p}{)}
          \PY{c+c1}{\PYZsh{}ax5 = df4\PYZus{}filtered.groupby(\PYZsq{}Year\PYZsq{})[\PYZsq{}Value\PYZsq{}].sum().plot(figsize=(20,10), linewidth=5, label=\PYZsq{}World\PYZsq{})}
          \PY{n}{ax4} \PY{o}{=} \PY{n}{df4\PYZus{}filtered}\PY{p}{[}\PY{n}{df4\PYZus{}filtered}\PY{o}{.}\PY{n}{Area} \PY{o}{==} \PY{l+s+s1}{\PYZsq{}}\PY{l+s+s1}{China}\PY{l+s+s1}{\PYZsq{}}\PY{p}{]}\PY{o}{.}\PY{n}{groupby}\PY{p}{(}\PY{l+s+s1}{\PYZsq{}}\PY{l+s+s1}{Year}\PY{l+s+s1}{\PYZsq{}}\PY{p}{)}\PY{p}{[}\PY{l+s+s1}{\PYZsq{}}\PY{l+s+s1}{Value}\PY{l+s+s1}{\PYZsq{}}\PY{p}{]}\PY{o}{.}\PY{n}{sum}\PY{p}{(}\PY{p}{)}\PY{o}{.}\PY{n}{plot}\PY{p}{(}\PY{n}{figsize}\PY{o}{=}\PY{p}{(}\PY{l+m+mi}{20}\PY{p}{,}\PY{l+m+mi}{10}\PY{p}{)}\PY{p}{,} \PY{n}{linewidth}\PY{o}{=}\PY{l+m+mi}{5}\PY{p}{,} \PY{n}{label}\PY{o}{=}\PY{l+s+s1}{\PYZsq{}}\PY{l+s+s1}{China}\PY{l+s+s1}{\PYZsq{}}\PY{p}{)}
          \PY{n}{ax4} \PY{o}{=} \PY{n}{df4\PYZus{}filtered}\PY{p}{[}\PY{n}{df4\PYZus{}filtered}\PY{o}{.}\PY{n}{Area} \PY{o}{==} \PY{l+s+s1}{\PYZsq{}}\PY{l+s+s1}{United States of America}\PY{l+s+s1}{\PYZsq{}}\PY{p}{]}\PY{o}{.}\PY{n}{groupby}\PY{p}{(}\PY{l+s+s1}{\PYZsq{}}\PY{l+s+s1}{Year}\PY{l+s+s1}{\PYZsq{}}\PY{p}{)}\PY{p}{[}\PY{l+s+s1}{\PYZsq{}}\PY{l+s+s1}{Value}\PY{l+s+s1}{\PYZsq{}}\PY{p}{]}\PY{o}{.}\PY{n}{sum}\PY{p}{(}\PY{p}{)}\PY{o}{.}\PY{n}{plot}\PY{p}{(}\PY{n}{figsize}\PY{o}{=}\PY{p}{(}\PY{l+m+mi}{20}\PY{p}{,}\PY{l+m+mi}{10}\PY{p}{)}\PY{p}{,} \PY{n}{linewidth}\PY{o}{=}\PY{l+m+mi}{5}\PY{p}{,} \PY{n}{label}\PY{o}{=}\PY{l+s+s1}{\PYZsq{}}\PY{l+s+s1}{USA}\PY{l+s+s1}{\PYZsq{}}\PY{p}{)}
          \PY{n}{ax4} \PY{o}{=} \PY{n}{df4\PYZus{}filtered}\PY{p}{[}\PY{n}{df4\PYZus{}filtered}\PY{o}{.}\PY{n}{Area} \PY{o}{==} \PY{l+s+s1}{\PYZsq{}}\PY{l+s+s1}{Turkey}\PY{l+s+s1}{\PYZsq{}}\PY{p}{]}\PY{o}{.}\PY{n}{groupby}\PY{p}{(}\PY{l+s+s1}{\PYZsq{}}\PY{l+s+s1}{Year}\PY{l+s+s1}{\PYZsq{}}\PY{p}{)}\PY{p}{[}\PY{l+s+s1}{\PYZsq{}}\PY{l+s+s1}{Value}\PY{l+s+s1}{\PYZsq{}}\PY{p}{]}\PY{o}{.}\PY{n}{sum}\PY{p}{(}\PY{p}{)}\PY{o}{.}\PY{n}{plot}\PY{p}{(}\PY{n}{figsize}\PY{o}{=}\PY{p}{(}\PY{l+m+mi}{20}\PY{p}{,}\PY{l+m+mi}{10}\PY{p}{)}\PY{p}{,} \PY{n}{linewidth}\PY{o}{=}\PY{l+m+mi}{5}\PY{p}{,} \PY{n}{label}\PY{o}{=}\PY{l+s+s1}{\PYZsq{}}\PY{l+s+s1}{Turkey}\PY{l+s+s1}{\PYZsq{}}\PY{p}{)}
          \PY{n}{ax4} \PY{o}{=} \PY{n}{df4\PYZus{}filtered}\PY{p}{[}\PY{n}{df4\PYZus{}filtered}\PY{o}{.}\PY{n}{Area} \PY{o}{==} \PY{l+s+s1}{\PYZsq{}}\PY{l+s+s1}{Republic of Korea}\PY{l+s+s1}{\PYZsq{}}\PY{p}{]}\PY{o}{.}\PY{n}{groupby}\PY{p}{(}\PY{l+s+s1}{\PYZsq{}}\PY{l+s+s1}{Year}\PY{l+s+s1}{\PYZsq{}}\PY{p}{)}\PY{p}{[}\PY{l+s+s1}{\PYZsq{}}\PY{l+s+s1}{Value}\PY{l+s+s1}{\PYZsq{}}\PY{p}{]}\PY{o}{.}\PY{n}{sum}\PY{p}{(}\PY{p}{)}\PY{o}{.}\PY{n}{plot}\PY{p}{(}\PY{n}{figsize}\PY{o}{=}\PY{p}{(}\PY{l+m+mi}{20}\PY{p}{,}\PY{l+m+mi}{10}\PY{p}{)}\PY{p}{,} \PY{n}{linewidth}\PY{o}{=}\PY{l+m+mi}{5}\PY{p}{,} \PY{n}{label}\PY{o}{=}\PY{l+s+s1}{\PYZsq{}}\PY{l+s+s1}{Korea}\PY{l+s+s1}{\PYZsq{}}\PY{p}{)}
          \PY{n}{ax4} \PY{o}{=} \PY{n}{df4\PYZus{}filtered}\PY{p}{[}\PY{n}{df4\PYZus{}filtered}\PY{o}{.}\PY{n}{Area} \PY{o}{==} \PY{l+s+s1}{\PYZsq{}}\PY{l+s+s1}{Japan}\PY{l+s+s1}{\PYZsq{}}\PY{p}{]}\PY{o}{.}\PY{n}{groupby}\PY{p}{(}\PY{l+s+s1}{\PYZsq{}}\PY{l+s+s1}{Year}\PY{l+s+s1}{\PYZsq{}}\PY{p}{)}\PY{p}{[}\PY{l+s+s1}{\PYZsq{}}\PY{l+s+s1}{Value}\PY{l+s+s1}{\PYZsq{}}\PY{p}{]}\PY{o}{.}\PY{n}{sum}\PY{p}{(}\PY{p}{)}\PY{o}{.}\PY{n}{plot}\PY{p}{(}\PY{n}{figsize}\PY{o}{=}\PY{p}{(}\PY{l+m+mi}{20}\PY{p}{,}\PY{l+m+mi}{10}\PY{p}{)}\PY{p}{,} \PY{n}{linewidth}\PY{o}{=}\PY{l+m+mi}{5}\PY{p}{,} \PY{n}{label}\PY{o}{=}\PY{l+s+s1}{\PYZsq{}}\PY{l+s+s1}{Japan}\PY{l+s+s1}{\PYZsq{}}\PY{p}{)}
          \PY{n}{ax4} \PY{o}{=} \PY{n}{df4\PYZus{}filtered}\PY{p}{[}\PY{n}{df4\PYZus{}filtered}\PY{o}{.}\PY{n}{Area} \PY{o}{==} \PY{l+s+s1}{\PYZsq{}}\PY{l+s+s1}{Russian Federation}\PY{l+s+s1}{\PYZsq{}}\PY{p}{]}\PY{o}{.}\PY{n}{groupby}\PY{p}{(}\PY{l+s+s1}{\PYZsq{}}\PY{l+s+s1}{Year}\PY{l+s+s1}{\PYZsq{}}\PY{p}{)}\PY{p}{[}\PY{l+s+s1}{\PYZsq{}}\PY{l+s+s1}{Value}\PY{l+s+s1}{\PYZsq{}}\PY{p}{]}\PY{o}{.}\PY{n}{sum}\PY{p}{(}\PY{p}{)}\PY{o}{.}\PY{n}{plot}\PY{p}{(}\PY{n}{figsize}\PY{o}{=}\PY{p}{(}\PY{l+m+mi}{20}\PY{p}{,}\PY{l+m+mi}{10}\PY{p}{)}\PY{p}{,} \PY{n}{linewidth}\PY{o}{=}\PY{l+m+mi}{5}\PY{p}{,} \PY{n}{label}\PY{o}{=}\PY{l+s+s1}{\PYZsq{}}\PY{l+s+s1}{Russia}\PY{l+s+s1}{\PYZsq{}}\PY{p}{)}
          \PY{n}{ax4} \PY{o}{=} \PY{n}{df4\PYZus{}filtered}\PY{p}{[}\PY{n}{df4\PYZus{}filtered}\PY{o}{.}\PY{n}{Area} \PY{o}{==} \PY{l+s+s1}{\PYZsq{}}\PY{l+s+s1}{Iran (Islamic Republic of)}\PY{l+s+s1}{\PYZsq{}}\PY{p}{]}\PY{o}{.}\PY{n}{groupby}\PY{p}{(}\PY{l+s+s1}{\PYZsq{}}\PY{l+s+s1}{Year}\PY{l+s+s1}{\PYZsq{}}\PY{p}{)}\PY{p}{[}\PY{l+s+s1}{\PYZsq{}}\PY{l+s+s1}{Value}\PY{l+s+s1}{\PYZsq{}}\PY{p}{]}\PY{o}{.}\PY{n}{sum}\PY{p}{(}\PY{p}{)}\PY{o}{.}\PY{n}{plot}\PY{p}{(}\PY{n}{figsize}\PY{o}{=}\PY{p}{(}\PY{l+m+mi}{20}\PY{p}{,}\PY{l+m+mi}{10}\PY{p}{)}\PY{p}{,} \PY{n}{linewidth}\PY{o}{=}\PY{l+m+mi}{5}\PY{p}{,} \PY{n}{label}\PY{o}{=}\PY{l+s+s1}{\PYZsq{}}\PY{l+s+s1}{Iran}\PY{l+s+s1}{\PYZsq{}}\PY{p}{)}
          \PY{n}{ax4} \PY{o}{=} \PY{n}{df4\PYZus{}filtered}\PY{p}{[}\PY{n}{df4\PYZus{}filtered}\PY{o}{.}\PY{n}{Area} \PY{o}{==} \PY{l+s+s1}{\PYZsq{}}\PY{l+s+s1}{Germany}\PY{l+s+s1}{\PYZsq{}}\PY{p}{]}\PY{o}{.}\PY{n}{groupby}\PY{p}{(}\PY{l+s+s1}{\PYZsq{}}\PY{l+s+s1}{Year}\PY{l+s+s1}{\PYZsq{}}\PY{p}{)}\PY{p}{[}\PY{l+s+s1}{\PYZsq{}}\PY{l+s+s1}{Value}\PY{l+s+s1}{\PYZsq{}}\PY{p}{]}\PY{o}{.}\PY{n}{sum}\PY{p}{(}\PY{p}{)}\PY{o}{.}\PY{n}{plot}\PY{p}{(}\PY{n}{figsize}\PY{o}{=}\PY{p}{(}\PY{l+m+mi}{20}\PY{p}{,}\PY{l+m+mi}{10}\PY{p}{)}\PY{p}{,} \PY{n}{linewidth}\PY{o}{=}\PY{l+m+mi}{5}\PY{p}{,} \PY{n}{label}\PY{o}{=}\PY{l+s+s1}{\PYZsq{}}\PY{l+s+s1}{Germany}\PY{l+s+s1}{\PYZsq{}}\PY{p}{)}
          \PY{n}{ax4} \PY{o}{=} \PY{n}{df4\PYZus{}filtered}\PY{p}{[}\PY{n}{df4\PYZus{}filtered}\PY{o}{.}\PY{n}{Area} \PY{o}{==} \PY{l+s+s1}{\PYZsq{}}\PY{l+s+s1}{Italy}\PY{l+s+s1}{\PYZsq{}}\PY{p}{]}\PY{o}{.}\PY{n}{groupby}\PY{p}{(}\PY{l+s+s1}{\PYZsq{}}\PY{l+s+s1}{Year}\PY{l+s+s1}{\PYZsq{}}\PY{p}{)}\PY{p}{[}\PY{l+s+s1}{\PYZsq{}}\PY{l+s+s1}{Value}\PY{l+s+s1}{\PYZsq{}}\PY{p}{]}\PY{o}{.}\PY{n}{sum}\PY{p}{(}\PY{p}{)}\PY{o}{.}\PY{n}{plot}\PY{p}{(}\PY{n}{figsize}\PY{o}{=}\PY{p}{(}\PY{l+m+mi}{20}\PY{p}{,}\PY{l+m+mi}{10}\PY{p}{)}\PY{p}{,} \PY{n}{linewidth}\PY{o}{=}\PY{l+m+mi}{5}\PY{p}{,} \PY{n}{label}\PY{o}{=}\PY{l+s+s1}{\PYZsq{}}\PY{l+s+s1}{Italy}\PY{l+s+s1}{\PYZsq{}}\PY{p}{)}
          \PY{n}{ax4} \PY{o}{=} \PY{n}{df4\PYZus{}filtered}\PY{p}{[}\PY{n}{df4\PYZus{}filtered}\PY{o}{.}\PY{n}{Area} \PY{o}{==} \PY{l+s+s1}{\PYZsq{}}\PY{l+s+s1}{Spain}\PY{l+s+s1}{\PYZsq{}}\PY{p}{]}\PY{o}{.}\PY{n}{groupby}\PY{p}{(}\PY{l+s+s1}{\PYZsq{}}\PY{l+s+s1}{Year}\PY{l+s+s1}{\PYZsq{}}\PY{p}{)}\PY{p}{[}\PY{l+s+s1}{\PYZsq{}}\PY{l+s+s1}{Value}\PY{l+s+s1}{\PYZsq{}}\PY{p}{]}\PY{o}{.}\PY{n}{sum}\PY{p}{(}\PY{p}{)}\PY{o}{.}\PY{n}{plot}\PY{p}{(}\PY{n}{figsize}\PY{o}{=}\PY{p}{(}\PY{l+m+mi}{20}\PY{p}{,}\PY{l+m+mi}{10}\PY{p}{)}\PY{p}{,} \PY{n}{linewidth}\PY{o}{=}\PY{l+m+mi}{5}\PY{p}{,} \PY{n}{label}\PY{o}{=}\PY{l+s+s1}{\PYZsq{}}\PY{l+s+s1}{Spain}\PY{l+s+s1}{\PYZsq{}}\PY{p}{)}
          
          \PY{n}{ax4}\PY{o}{.}\PY{n}{set\PYZus{}ylabel}\PY{p}{(}\PY{l+s+s2}{\PYZdq{}}\PY{l+s+s2}{tons}\PY{l+s+s2}{\PYZdq{}}\PY{p}{)}
          \PY{n}{plt}\PY{o}{.}\PY{n}{legend}\PY{p}{(}\PY{n}{loc}\PY{o}{=}\PY{l+s+s1}{\PYZsq{}}\PY{l+s+s1}{best}\PY{l+s+s1}{\PYZsq{}}\PY{p}{)}
          \PY{n}{plt}\PY{o}{.}\PY{n}{title}\PY{p}{(}\PY{l+s+s1}{\PYZsq{}}\PY{l+s+s1}{Berries Crops Production (tons)}\PY{l+s+s1}{\PYZsq{}}\PY{p}{)}
          \PY{n}{plt}\PY{o}{.}\PY{n}{show}\PY{p}{(}\PY{p}{)}
          
          \PY{c+c1}{\PYZsh{} Get the country ranking ascending}
          \PY{n}{df4\PYZus{}filtered}\PY{o}{.}\PY{n}{groupby}\PY{p}{(}\PY{l+s+s1}{\PYZsq{}}\PY{l+s+s1}{Area}\PY{l+s+s1}{\PYZsq{}}\PY{p}{)}\PY{o}{.}\PY{n}{mean}\PY{p}{(}\PY{p}{)}\PY{o}{.}\PY{n}{sort\PYZus{}values}\PY{p}{(}\PY{l+s+s1}{\PYZsq{}}\PY{l+s+s1}{Value}\PY{l+s+s1}{\PYZsq{}}\PY{p}{,}\PY{n}{ascending}\PY{o}{=}\PY{n+nb+bp}{False}\PY{p}{)}\PY{o}{.}\PY{n}{head}\PY{p}{(}\PY{l+m+mi}{25}\PY{p}{)}
\end{Verbatim}


    \begin{center}
    \adjustimage{max size={0.9\linewidth}{0.9\paperheight}}{output_43_0.png}
    \end{center}
    { \hspace*{\fill} \\}
    
\begin{Verbatim}[commandchars=\\\{\}]
{\color{outcolor}Out[{\color{outcolor}152}]:}                                            Year         Value
          Area                                                         
          China                               2007.693878  1.127449e+06
          China, mainland                     2008.000000  1.124033e+06
          United States of America            2008.000000  3.983234e+05
          Turkey                              2008.000000  2.146988e+05
          Republic of Korea                   2008.000000  2.012194e+05
          Egypt                               2008.000000  1.997952e+05
          Iran (Islamic Republic of)          2008.000000  1.409450e+05
          Japan                               2007.693878  1.017971e+05
          Russian Federation                  2008.000000  9.758647e+04
          Mexico                              2008.000000  6.884696e+04
          Spain                               2008.000000  6.879395e+04
          Poland                              2008.000000  6.625318e+04
          Italy                               2008.000000  6.613097e+04
          Germany                             2007.787879  6.191694e+04
          Syrian Arab Republic                2008.000000  5.787365e+04
          Canada                              2008.000000  4.722918e+04
          Serbia and Montenegro               2002.500000  4.539244e+04
          Serbia                              2011.000000  4.330512e+04
          Chile                               2008.000000  3.742685e+04
          Colombia                            2008.000000  3.705653e+04
          Morocco                             2008.000000  3.519071e+04
          Ukraine                             2008.000000  2.608145e+04
          United Kingdom                      2008.000000  2.480268e+04
          France                              2008.000000  2.441259e+04
          Venezuela (Bolivarian Republic of)  2008.000000  2.356406e+04
\end{Verbatim}
            
    \section{Production versus Exports}\label{production-versus-exports}

    \textbf{Tarea}: Comparar la producción de berries de los paises mas
importantes versus la exportación de los mismos. Para ello se puede
usar:

merged = df.merge(df2, on='key')***

    \section{Testing}\label{testing}

    \begin{Verbatim}[commandchars=\\\{\}]
{\color{incolor}In [{\color{incolor}153}]:} \PY{c+c1}{\PYZsh{}Filter years}
          \PY{n}{df4\PYZus{}filtered} \PY{o}{=} \PY{n}{df4\PYZus{}production}\PY{p}{[}\PY{n}{df4\PYZus{}production}\PY{o}{.}\PY{n}{Year} \PY{o}{\PYZgt{}}\PY{o}{=} \PY{l+m+mi}{2000}\PY{p}{]}
          
          \PY{n}{a} \PY{o}{=} \PY{n}{df4\PYZus{}filtered}\PY{o}{.}\PY{n}{groupby}\PY{p}{(}\PY{l+s+s1}{\PYZsq{}}\PY{l+s+s1}{Area}\PY{l+s+s1}{\PYZsq{}}\PY{p}{)}\PY{o}{.}\PY{n}{sum}\PY{p}{(}\PY{p}{)}\PY{o}{.}\PY{n}{sort\PYZus{}values}\PY{p}{(}\PY{l+s+s1}{\PYZsq{}}\PY{l+s+s1}{Value}\PY{l+s+s1}{\PYZsq{}}\PY{p}{,}\PY{n}{ascending}\PY{o}{=}\PY{n+nb+bp}{False}\PY{p}{)}\PY{o}{.}\PY{n}{head}\PY{p}{(}\PY{l+m+mi}{5}\PY{p}{)}
          
          \PY{n}{fig4}\PY{p}{,} \PY{n}{ax4} \PY{o}{=} \PY{n}{plt}\PY{o}{.}\PY{n}{subplots}\PY{p}{(}\PY{p}{)}
          \PY{k}{for} \PY{n}{index}\PY{p}{,} \PY{n}{row} \PY{o+ow}{in} \PY{n}{a}\PY{o}{.}\PY{n}{iterrows}\PY{p}{(}\PY{p}{)}\PY{p}{:}
              \PY{n}{ax4} \PY{o}{=} \PY{n}{df4\PYZus{}filtered}\PY{p}{[}\PY{n}{df4\PYZus{}filtered}\PY{o}{.}\PY{n}{Area} \PY{o}{==} \PY{n}{index}\PY{p}{]}\PY{o}{.}\PY{n}{groupby}\PY{p}{(}\PY{l+s+s1}{\PYZsq{}}\PY{l+s+s1}{Year}\PY{l+s+s1}{\PYZsq{}}\PY{p}{)}\PY{p}{[}\PY{l+s+s1}{\PYZsq{}}\PY{l+s+s1}{Value}\PY{l+s+s1}{\PYZsq{}}\PY{p}{]}\PY{o}{.}\PY{n}{sum}\PY{p}{(}\PY{p}{)}\PY{o}{.}\PY{n}{plot}\PY{p}{(}\PY{n}{figsize}\PY{o}{=}\PY{p}{(}\PY{l+m+mi}{20}\PY{p}{,}\PY{l+m+mi}{10}\PY{p}{)}\PY{p}{,} \PY{n}{linewidth}\PY{o}{=}\PY{l+m+mi}{2}\PY{p}{,} \PY{n}{label}\PY{o}{=}\PY{n}{index}\PY{p}{)}
          \PY{n}{ax4}\PY{o}{.}\PY{n}{set\PYZus{}ylabel}\PY{p}{(}\PY{l+s+s2}{\PYZdq{}}\PY{l+s+s2}{tons}\PY{l+s+s2}{\PYZdq{}}\PY{p}{)}
          \PY{n}{plt}\PY{o}{.}\PY{n}{legend}\PY{p}{(}\PY{n}{loc}\PY{o}{=}\PY{l+s+s1}{\PYZsq{}}\PY{l+s+s1}{best}\PY{l+s+s1}{\PYZsq{}}\PY{p}{)}
          \PY{n}{plt}\PY{o}{.}\PY{n}{title}\PY{p}{(}\PY{l+s+s1}{\PYZsq{}}\PY{l+s+s1}{Berries Crops Production (tons)}\PY{l+s+s1}{\PYZsq{}}\PY{p}{)}
          \PY{n}{plt}\PY{o}{.}\PY{n}{show}\PY{p}{(}\PY{p}{)}
\end{Verbatim}


    \begin{center}
    \adjustimage{max size={0.9\linewidth}{0.9\paperheight}}{output_47_0.png}
    \end{center}
    { \hspace*{\fill} \\}
    
    \begin{Verbatim}[commandchars=\\\{\}]
{\color{incolor}In [{\color{incolor}126}]:} 
\end{Verbatim}


    \begin{Verbatim}[commandchars=\\\{\}]
<pandas.core.groupby.groupby.SeriesGroupBy object at 0x1142d9e90>

    \end{Verbatim}


    % Add a bibliography block to the postdoc
    
    
    
    \end{document}
