# Supplementary material for: Smartbins: Using Intelligent Harvest Baskets to Estimate the Stages of Berry Harvesting
Source: Sensors (Basel). 2019 Mar 19;19(6):1361. doi: 10.3390/s19061361 (PMC6471905; doi:10.3390/s19061361)
Supplement: Supplementary File 1 [file sensors-19-01361-s001.zip › requirements.txt]

scikit-learn==0.19.2
numpy==1.15.1
scipy==1.1.0
pandas==0.23.4
