# Supplementary material for: Smartbins: Using Intelligent Harvest Baskets to Estimate the Stages of Berry Harvesting
Source: Sensors (Basel). 2019 Mar 19;19(6):1361. doi: 10.3390/s19061361 (PMC6471905; doi:10.3390/s19061361)
Supplement: Supplementary File 1 [file sensors-19-01361-s001.zip › requirements_new.txt]

alabaster==0.7.11
anaconda-client==1.7.2
anaconda-navigator==1.9.2
anaconda-project==0.8.2
appdirs==1.4.3
appnope==0.1.0
appscript==1.0.1
asn1crypto==0.24.0
astroid==1.6.5
astropy==2.0.8
atomicwrites==1.2.1
attrs==18.2.0
Automat==0.7.0
Babel==2.6.0
backports-abc==0.5
backports.functools-lru-cache==1.5
backports.shutil-get-terminal-size==1.0.0
backports.ssl-match-hostname==3.5.0.1
beautifulsoup4==4.6.3
bitarray==0.8.3
bkcharts==0.2
blaze==0.11.3
bleach==2.1.4
bokeh==0.13.0
boto==2.49.0
Bottleneck==1.2.1
cdecimal==2.3
certifi==2018.8.24
cffi==1.11.5
chardet==3.0.4
click==6.7
cloudpickle==0.5.5
clyent==1.2.2
colorama==0.3.9
conda==4.5.11
conda-build==3.15.1
configparser==3.5.0
constantly==15.1.0
contextlib2==0.5.5
cryptography==2.3.1
cycler==0.10.0
Cython==0.28.5
cytoolz==0.9.0.1
dask==0.19.1
datashape==0.5.4
decorator==4.3.0
defusedxml==0.5.0
distributed==1.23.1
docutils==0.14
entrypoints==0.2.3
enum34==1.1.6
et-xmlfile==1.0.1
fastcache==1.0.2
filelock==3.0.8
Flask==1.0.2
Flask-Cors==3.0.6
funcsigs==1.0.2
functools32==3.2.3.post2
futures==3.2.0
gevent==1.3.6
glob2==0.6
gmpy2==2.0.8
greenlet==0.4.15
grin==1.2.1
h5py==2.8.0
heapdict==1.0.0
html5lib==1.0.1
hyperlink==18.0.0
idna==2.7
imageio==2.4.1
imagesize==1.1.0
incremental==17.5.0
ipaddress==1.0.22
ipykernel==4.9.0
ipython==5.8.0
ipython-genutils==0.2.0
ipywidgets==7.4.1
isort==4.3.4
itsdangerous==0.24
jdcal==1.4
jedi==0.12.1
Jinja2==2.10
jsonschema==2.6.0
jupyter==1.0.0
jupyter-client==5.2.3
jupyter-console==5.2.0
jupyter-core==4.4.0
jupyterlab==0.33.11
jupyterlab-launcher==0.11.2
keyring==13.2.1
kiwisolver==1.0.1
lazy-object-proxy==1.3.1
linecache2==1.0.0
llvmlite==0.24.0
locket==0.2.0
lxml==4.2.5
MarkupSafe==1.0
matplotlib==2.2.3
mccabe==0.6.1
mistune==0.8.3
mkl-fft==1.0.4
mkl-random==1.0.1
more-itertools==4.3.0
mpmath==1.0.0
msgpack==0.5.6
multipledispatch==0.6.0
navigator-updater==0.2.1
nb-conda==2.2.1
nb-conda-kernels==2.1.1
nbconvert==5.4.0
nbformat==4.4.0
networkx==2.1
nltk==3.3
nose==1.3.7
notebook==5.6.0
numba==0.39.0+0.g4e49566.dirty
numexpr==2.6.8
numpy==1.15.1
numpydoc==0.8.0
odo==0.5.1
olefile==0.46
openpyxl==2.5.6
packaging==17.1
pandas==0.23.4
pandocfilters==1.4.2
parso==0.3.1
partd==0.3.8
path.py==11.1.0
pathlib2==2.3.2
patsy==0.5.0
pep8==1.7.1
pexpect==4.6.0
pickleshare==0.7.4
Pillow==5.2.0
pkginfo==1.4.2
pluggy==0.7.1
ply==3.11
prometheus-client==0.3.1
prompt-toolkit==1.0.15
psutil==5.4.7
ptyprocess==0.6.0
py==1.6.0
pyasn1==0.4.4
pyasn1-modules==0.2.2
PyAudio==0.2.11
pycodestyle==2.4.0
pycosat==0.6.3
pycparser==2.18
pycrypto==2.6.1
pycurl==7.43.0.2
pyflakes==2.0.0
Pygments==2.2.0
pylint==1.9.2
pyodbc==4.0.24
pyOpenSSL==18.0.0
pyparsing==2.2.0
PySocks==1.6.8
pytest==3.8.0
python-dateutil==2.7.3
pytz==2018.5
PyWavelets==1.0.0
PyYAML==3.13
pyzmq==17.1.2
QtAwesome==0.4.4
qtconsole==4.4.1
QtPy==1.5.0
requests==2.19.1
rope==0.11.0
ruamel-yaml==0.15.46
scandir==1.9.0
scikit-image==0.14.0
scikit-learn==0.19.2
scipy==1.1.0
seaborn==0.9.0
Send2Trash==1.5.0
service-identity==17.0.0
simplegeneric==0.8.1
singledispatch==3.4.0.3
six==1.11.0
snowballstemmer==1.2.1
sortedcollections==1.0.1
sortedcontainers==2.0.5
Sphinx==1.7.9
sphinxcontrib-websupport==1.1.0
spyder==3.3.1
spyder-kernels==0.2.6
SQLAlchemy==1.2.11
statsmodels==0.9.0
subprocess32==3.5.2
sympy==1.2
tables==3.4.4
tblib==1.3.2
terminado==0.8.1
testpath==0.3.1
toolz==0.9.0
tornado==5.1
tqdm==4.26.0
traceback2==1.4.0
traitlets==4.3.2
Twisted==18.7.0
typing==3.6.6
unicodecsv==0.14.1
unittest2==1.1.0
urllib3==1.23
wcwidth==0.1.7
webencodings==0.5.1
Werkzeug==0.14.1
widgetsnbextension==3.4.1
wrapt==1.10.11
xlrd==1.1.0
XlsxWriter==1.1.0
xlwings==0.11.8
xlwt==1.2.0
zict==0.1.3
zope.interface==4.5.0
